# Supplementary material for: SELVa: Simulator of evolution with landscape variation
Source: PLoS One. 2020 Dec 2;15(12):e0242225. doi: 10.1371/journal.pone.0242225 (PMC7710038; doi:10.1371/journal.pone.0242225)
Supplement: S1 File — (TXT) [file pone.0242225.s001.txt]

S1 File.Trees used for validation:
1. “Simple” tree:
((A:1,B:0.5)E:2, (C:1,D:2.5)F:1)G;
2. Saccharomyces mtDNA tree: https://www.treebase.org/treebase-web/search/downloadATree.html?id=17639&treeid=87814
3. Birth-death tree simulated using script from https://mrnoutahi.com/2017/12/05/How-to-simulate-a-tree/:
((((((T1:116.79,(T2:83.6603,T3:83.6603)N38:33.1294)N24:12.5317,(T4:46.3838,(T5:18.5444,T6:18.5444)N39:27.8395)N25:25.5976)N13:32.5415,((((((T7:37.5678,T8:37.5678)N82:8.74768,(T9:44.8613,T10:44.8613)N83:1.45419)N65:17.4953,(T11:45.5087,T12:45.5087)N66:18.3022)N53:25.988,T13:89.7988)N40:1.19262,(((((T14:27.9386,T15:27.9386)N93:0.0749511,T16:28.0135)N84:20.3702,((T17:22.1673,T18:22.1673)N94:25.9224,T19:38.4437)N85:0.294016)N67:5.54332,(T20:27.0281,T21:27.0281)N68:26.899)N54:7.00789,T22:60.4419)N41:33.3388)N26:4.34746,((((((T23:10.1826,T24:10.1826)N95:9.06651,T25:19.2491)N86:35.4158,((T26:26.0815,(T27:10.5388,T28:10.5388)N98:15.5426)N96:17.5474,T29:43.6289)N87:11.036)N69:64.4076,(T30:2.57187,T31:2.57187)N70:99.9484)N55:7.72235,((T32:61.2703,T33:19.4179)N71:10.8131,(T34:16.436,(T35:14.3702,T36:14.3702)N88:2.0658)N72:61.5218)N56:18.6267)N42:5.357,(((T37:17.1222,T38:17.1222)N73:59.9,(T39:34.2924,(T40:21.3191,T41:21.3191)N89:12.9733)N74:43.416)N57:15.9109,(((T42:16.9741,T43:16.9741)N90:27.2024,T44:44.1765)N75:3.75551,T45:106.276)N58:4.61042)N43:7.04061)N27:6.07344)N14:2.97827)N7:2.75786,((((((T46:32.9801,T47:32.9801)N76:35.2911,(T48:2.22907,T49:2.22907)N77:66.0421)N59:48.5097,T50:116.781)N44:7.34268,(T51:44.9325,T52:16.9697)N45:22.4632)N28:42.3678,(T53:93.6323,(((T54:28.9287,T55:28.9287)N78:5.82522,T56:34.7539)N60:7.52801,T57:36.3987)N46:51.3503)N29:35.9276)N15:3.79065,((((T58:61.987,T59:61.987)N61:57.2967,T60:56.3115)N47:36.2522,(((T61:78.3479,((T62:0.122175,T63:0.122175)N97:62.7904,T64:62.9126)N91:15.4353)N79:3.00615,(T65:18.4186,T66:18.4186)N80:24.9385)N62:28.4884,(T67:29.2966,((T68:2.20881,T69:2.20881)N92:24.89,T70:27.0988)N81:2.19777)N63:62.4042)N48:3.73611)N30:2.52766,(((T71:63.7099,T72:60.4323)N64:8.64423,T73:65.5634)N49:29.4824,(T74:70.9517,T75:25.9515)N50:77.3304)N31:3.43585)N16:6.19689)N8:2.38843)N3:4.38384,(T76:63.0162,T77:52.8485)N4:26.4793)N1:10.0516,(((((T78:1.03215,T79:1.03215)N32:38.0444,(T80:22.9699,T81:22.9699)N33:16.1066)N17:11.2126,(T82:39.6653,T83:39.6653)N18:10.6238)N9:68.7463,((T84:43.3612,T85:43.3612)N19:4.16272,((T86:1.1611,T87:1.1611)N34:37.9485,(T88:32.0615,(T89:25.2452,T90:25.2452)N51:6.8163)N35:7.0481)N20:8.41433)N10:53.9877)N5:2.37979,((((T91:35.0329,(T92:28.1815,T93:28.1815)N52:6.85144)N36:22.3159,(T94:19.6899,T95:19.6899)N37:37.6589)N21:23.1941,(T96:13.6986,T97:7.3596)N22:66.8443)N11:33.2229,((T98:35.4812,T99:35.4812)N23:24.8949,T100:60.3761)N12:5.49216)N6:7.64935)N2:8.61008);
4. Metazoan Mitochondrial Tree
(((((((((37727:0.048668,((36651:0.014718,60172:0.008258)node3569:0.027347,((33178:0.014201,5059:0.014053)node3571:0.006237,((40384:0,(5061:0.00812,5068:0.006638)node3574:0.00812)node3573:0.013824,((162425:0.035091,40382:0.01362)node3576:0.007767,746128:0.016345)node3575:0.00673)node3572:0.006138)node3570:0.013387)node3568:0.030683)node3567:0.043982,(523103:0.013338,(63405:0.01471,74035:0.024936)node3578:0.008589)node3577:0.083362)node3566:0.051682,((((5507:0.003396,117187:0.003229)node3582:0.049657,(291364:0.021987,(118266:0.00747,176275:0.005808)node3584:0.007131)node3583:0.0816)node3581:0.032116,27337:0.066029)node3580:0.030503,29908:0.100533)node3579:0.03276)node3565:0.13044,(((1095183:0.091227,44077:0.084091)node3587:0.146131,45586:0.198746)node3586:0.07631,(1247836:0.356448,(1378263:0.168734,(36911:0.081208,(4920:0.136631,((497110:0.095793,(5476:0.044285,5479:0.059312)node3594:0.034653)node3593:0.007843,(273371:0.002855,5480:0.012031)node3595:0.04931)node3592:0.048928)node3591:0.031259)node3590:0.137291)node3589:0.106781)node3588:0.010058)node3585:0.13866)node3564:0.036261,4899:0.354748)node3563:0.047942,36066:0.200495)node3562:0.037575,64495:0.137368)node3561:0.05145,4876:0.175479)node3560:0.22352,((((10224:0.134643,35080:0.087387)node3599:0.067356,((((39384:0.031183,7650:0.02829)node3603:0.065125,(683134:0.009603,(7689:0.008937,7690:0.004364)node3605:0.00373)node3604:0.09758)node3602:0.027492,(((60560:0.046859,60585:0.061221)node3608:0.004979,(7594:0.029928,133434:0.060222)node3609:0.022964)node3607:0.022094,194597:0.067199)node3606:0.059388)node3601:0.047564,105859:0.187847)node3600:0.062545)node3598:0.041302,((((7867:0.000728,(765184:0,7868:0.000735)node3614:0.000743)node3613:0.030532,((134994:0.012361,765186:0.006232)node3616:0.023295,(334987:0.023866,(765187:0.011658,7871:0.007725)node3618:0.008264)node3617:0.011194)node3615:0.017824)node3612:0.074316,(((1072481:0.029035,((386614:0.006399,7782:0.011136)node3623:0.00994,((1352416:0.0121,(1188028:0.009622,432798:0.021906)node3626:0.007571)node3625:0.002859,((30478:0.010483,491014:0.017296)node3628:0.004221,(1213598:0.007822,(195326:0.005719,255564:0.009037)node3630:0)node3629:0)node3627:0.00289)node3624:0.0072)node3622:0.018065)node3621:0.016864,(1213697:0.0709,(((195290:0.0196,(495876:0.009023,685728:0.017126)node3635:0.014101)node3634:0.004103,(540279:0.037516,(195330:0.013484,42863:0.009234)node3637:0.018187)node3636:0.00221)node3633:0.009643,(((195321:0.037395,495854:0.030331)node3640:0.00383,(420948:0.031941,(1579276:0.007148,495868:0.010757)node3642:0.01248)node3641:0.002234)node3639:0.005757,((86373:0.043039,(651724:0.022862,86377:0.011322)node3645:0.002253)node3644:0.001099,(651721:0.013663,(1053764:0.025412,((651723:0.009265,(195299:0.019132,(31902:0.001301,497146:0.005336)node3651:0.006522)node3650:0.002712)node3649:0.005453,(1452449:0.01701,((1160813:0.009702,1577495:0.015831)node3654:0.006585,(495860:0.008337,(195307:0.008794,86363:0.013772)node3656:0.005307)node3655:0.005321)node3653:0.025388)node3652:0.001281)node3648:0.002282)node3647:0.004925)node3646:0)node3643:0.009187)node3638:0.031301)node3632:0.010063)node3631:0.012304)node3620:0.013386,(((27585:0.037065,(7857:0.017197,(212740:0.012887,(303931:0.019313,94987:0.01035)node3662:0.002315)node3661:0.018975)node3660:0.019295)node3659:0.023188,((55142:0.009353,(495881:0.000923,661037:0.012428)node3665:0.006286)node3664:0.034301,(55135:0.034941,(305516:0.022823,(662068:0.00763,(436291:0.004368,7797:0.011142)node3669:0.003071)node3668:0.0052)node3667:0.007772)node3666:0.003569)node3663:0.013591)node3658:0.004003,((1213687:0.008961,7792:0.015217)node3671:0.018409,((582428:0.021243,((378071:0.028748,(259920:0.006144,496405:0.025409)node3676:0.003703)node3675:0.007078,(586796:0.010233,(137246:0.002941,36176:0.009606)node3678:0.0024)node3677:0.017354)node3674:0.009147)node3673:0.00887,((57987:0.037121,(30501:0.019644,(57985:0.026939,(57991:0.017397,((57979:0.010806,57980:0.01108)node3685:0.001663,(57982:0.021804,(57983:0.011219,(13397:0.021503,38578:0.006101)node3688:0.002311)node3687:0.008079)node3686:0.00697)node3684:0.003823)node3683:0.002544)node3682:0.00419)node3681:0.005965)node3680:0.005568,((232419:0.011725,7830:0.018345)node3690:0.015976,(172663:0.023557,((376633:0.012657,(79736:0.010426,89020:0.010274)node3694:0.006605)node3693:0,(376647:0.020669,(((1053780:0.048199,7819:0.01911)node3698:0.003879,(195335:0.007534,(7823:0.003812,7824:0.005768)node3700:0.005154)node3699:0.003422)node3697:0,(7815:0.013004,(496413:0.006636,((((1739091:0,1739092:0)node3706:0.004907,((496093:0.004735,571825:0.005602)node3708:0.002435,(1213682:0.002207,(1739090:0.001471,(1213683:0,1739093:0)node3711:0)node3710:0)node3709:0.003889)node3707:0.002537)node3705:0.001184,496092:0.00311)node3704:0.00993,((443759:0.00582,46612:0.00198)node3713:0.001039,((7808:0.005157,(443756:0.003681,(263686:0.001471,398260:0.003681)node3717:0.000735)node3716:0.000735)node3715:0,((303932:0.003682,(302049:0.00442,7807:0.002207)node3720:0.002945)node3719:0.000735,(280671:0.002701,(1443565:0.003439,263685:0.004663)node3722:0.000734)node3721:0.000977)node3718:0.000735)node3714:0)node3712:0)node3703:0)node3702:0.001785)node3701:0.003715)node3696:0.004562)node3695:0.005721)node3692:0.007991)node3691:0.011946)node3689:0.009391)node3679:0.004437)node3672:0.010814)node3670:0.010791)node3657:0.010913)node3619:0.027263)node3611:0.008945,((((7883:0.071186,(7886:0.017206,(27779:0.010349,7888:0.00073)node3728:0.011487)node3727:0.03805)node3726:0.05368,(((194408:0.081708,(((1415582:0.048258,262585:0.04877)node3734:0.01741,(406260:0.027094,(194415:0.032885,8453:0.035174)node3736:0.036596)node3735:0.006804)node3733:0.036622,((1043697:0.061648,261001:0.082133)node3738:0.021983,((928324:0.066203,(118254:0.071111,(102246:0.053593,260983:0.061423)node3742:0.01035)node3741:0.009958)node3740:0.007685,(((420416:0.06301,(1415581:0.046447,8456:0.037161)node3746:0.036405)node3745:0.014664,(543905:0.053726,(543901:0.029564,(1415575:0.036382,356198:0.033917)node3749:0.009467)node3748:0.014327)node3747:0.018817)node3744:0.029719,(((1035548:0.031343,194526:0.047531)node3752:0.007176,(420423:0.029588,(441557:0.022017,8450:0.023507)node3754:0.008223)node3753:0.013759)node3751:0.016405,((260995:0.098106,(260982:0.059939,(118251:0.039175,449092:0.065422)node3758:0.025897)node3757:0.011689)node3756:0.013753,((320579:0.063936,320582:0.058457)node3760:0.022662,(650642:0.044381,(1415579:0.039159,1415580:0.034669)node3762:0.010935)node3761:0.034792)node3759:0.005694)node3755:0.00493)node3750:0.016785)node3743:0.008501)node3739:0.011886)node3737:0.008279)node3732:0.016699)node3731:0.02863,((((141262:0.014631,166789:0.013987)node3766:0.082872,((((284022:0.00664,391643:0.004418)node3770:0.02043,(252291:0.016531,(324339:0.01031,((113393:0.004286,(113391:0.007379,586894:0.000733)node3775:0.006328)node3774:0.002039,(294368:0.007505,(244216:0.011196,(244217:0.005895,(429345:0.001717,(288313:0.001471,412855:0)node3780:0.003488)node3779:0.012531)node3778:0.001607)node3777:0.002659)node3776:0.002068)node3773:0.008294)node3772:0.003484)node3771:0.00214)node3769:0.0065,((288317:0.029566,((288315:0.009367,476251:0.003917)node3784:0.016019,(113097:0.020001,(324332:0.013143,363225:0.029943)node3786:0.005827)node3785:0.001698)node3783:0.004313)node3782:0.002375,((156990:0.019114,(156987:0.01103,(156988:0.011435,156989:0.008522)node3790:0.004491)node3789:0.003985)node3788:0.010777,((156992:0.010856,245147:0.022273)node3792:0.016998,(581055:0.033276,(365029:0.02476,(1075769:0.010873,157107:0.009335)node3795:0.009938)node3794:0.013261)node3793:0.012406)node3791:0.005494)node3787:0.002719)node3781:0.004)node3768:0.012117,113382:0.050707)node3767:0.016457)node3765:0.011838,((511044:0.010819,((8298:0.010181,(8304:0.003194,(238860:0.002342,436160:0.014676)node3801:0.001951)node3800:0.004504)node3799:0.001458,(43116:0.002943,(43107:0.005897,(282261:0.002207,(282260:0.005831,8296:0.001136)node3805:0.001136)node3804:0.000735)node3803:0)node3802:0.002491)node3798:0.007009)node3797:0.040732,((297010:0.044934,((168684:0.019319,(385653:0.04428,(385678:0.010854,(356254:0.002944,(385676:0.008744,(129885:0.012438,164973:0.004248)node3814:0.002302)node3813:0.001065)node3812:0.000966)node3811:0.004935)node3810:0.015652)node3809:0.00748,((1042256:0.011171,164972:0.009724)node3816:0.034652,((171367:0.005155,8328:0.005902)node3818:0.00643,(8327:0.002965,(8325:0.005227,(8323:0.007958,(385668:0.005396,8326:0.012296)node3822:0.002043)node3821:0.001034)node3820:0.000781)node3819:0.004877)node3817:0.0132)node3815:0.004177)node3808:0.005551)node3807:0.016188,((221568:0.082574,324346:0.057301)node3824:0.008687,(291264:0.110195,(((46761:0.037621,141976:0.134509)node3828:0.012751,(52110:0.027588,((52100:0.048063,52108:0.065765)node3831:0.014526,((154579:0.048073,154580:0.028787)node3833:0.018618,(57550:0.102093,57553:0.065374)node3834:0.012688)node3832:0.005149)node3830:0.008851)node3829:0.00732)node3827:0.008823,((291265:0.04934,(57547:0.053552,(159185:0.026419,458151:0.014561)node3838:0.018686)node3837:0.016634)node3836:0.009488,((107992:0.076558,(291261:0.040362,291262:0.089573)node3841:0.009293)node3840:0.013819,(134762:0.019087,(291263:0.020274,(134760:0.007722,505961:0.011491)node3844:0.015092)node3843:0.004585)node3842:0.037037)node3839:0.009794)node3835:0.008068)node3826:0.014741)node3825:0.008791)node3823:0.007598)node3806:0.005686)node3796:0.008022)node3764:0.025442,((118230:0.04472,51644:0.044206)node3846:0.037504,(((8346:0.008305,(8348:0.005513,(161274:0.002944,(414352:0,(356193:0.007378,414351:0.005159)node3853:0.000734)node3852:0.000734)node3851:0.007768)node3850:0.00094)node3849:0.026522,((171366:0.026139,97956:0.037528)node3855:0.009103,(43566:0.019674,((191480:0.032906,864177:0.062376)node3858:0.008463,(8364:0.012638,(8354:0.012026,288556:0.00707)node3860:0.007466)node3859:0.008134)node3857:0.009774)node3856:0.009695)node3854:0.001681)node3848:0.016818,(((143568:0.097459,(((167933:0.008117,317325:0.007712)node3866:0.0104,(666683:0.006906,(1088778:0.002571,109175:0.001843)node3868:0.005508)node3867:0.007307)node3865:0.024795,(288794:0.03433,((103435:0.01356,30335:0.008637)node3871:0.003703,(103437:0.001123,(30331:0,(113378:0.009394,8387:0.007871)node3874:0.001926)node3873:0.001122)node3872:0.010026)node3870:0.017049)node3869:0.011831)node3864:0.025543)node3863:0.008489,((8425:0.133571,(288789:0.060102,655848:0.046717)node3877:0.022151)node3876:0.011332,(((111096:0.065193,(476017:0.121091,(1283716:0.093204,83971:0.134044)node3882:0.038769)node3881:0.016062)node3880:0.018124,((167934:0.01173,(113380:0.006191,1231732:0.00447)node3885:0.008513)node3884:0.015175,(143527:0.008702,(143526:0.013712,(143525:0.010292,387933:0.021356)node3888:0.003956)node3887:0.009577)node3886:0.018844)node3883:0.027009)node3879:0.004552,((111290:0.07381,191197:0.069144)node3890:0.017831,((121168:0.049589,((45438:0.012631,(359667:0.040491,(71582:0.01273,(113383:0.009714,1457152:0.002096)node3897:0.003383)node3896:0.008822)node3895:0.015344)node3894:0.013048,((8409:0.001034,(109178:0.005145,512019:0.000748)node3900:0.001185)node3899:0.008568,(44326:0.014414,(1604133:0.004266,(143642:0.01124,(70701:0.003833,(69489:0.002209,(73493:0,(1680885:0.000735,((1680883:0,1680884:0)node3909:0.000735,(1680880:0.002944,1680881:0)node3910:0.002207)node3908:0)node3907:0)node3906:0.001469)node3905:0.00132)node3904:0)node3903:0.001471)node3902:0.002121)node3901:0.007032)node3898:0.009613)node3893:0.012577)node3892:0.039418,(146711:0.106411,((613120:0.066812,((586025:0.009686,(120498:0.013948,125878:0.019966)node3916:0.00569)node3915:0.008107,(342822:0.011605,(109965:0.008722,120502:0.007794)node3918:0.007099)node3917:0.011977)node3914:0.01845)node3913:0.016459,(103373:0.009152,110072:0.015495)node3919:0.037438)node3912:0.016889)node3911:0.017158)node3891:0.005507)node3889:0.015996)node3878:0.014425)node3875:0.007185)node3862:0.051956,(265032:0.156757,(265040:0.061813,265047:0.102939)node3921:0.020816)node3920:0.032323)node3861:0.028647)node3847:0.004653)node3845:0.016408)node3763:0.01408)node3730:0.016427,(((9258:0.020423,(33543:0.006409,9261:0.006188)node3925:0.021717)node3924:0.04347,((((33562:0.030461,(33559:0.018258,37696:0.019119)node3930:0.021218)node3929:0.009306,((38614:0.024343,(38632:0.034667,(9333:0.018534,(34899:0.021764,38616:0.029214)node3935:0.001289)node3934:0.00518)node3933:0.004948)node3932:0.00325,(((175809:0.040306,9337:0.016903)node3938:0.010936,29139:0.036956)node3937:0.004057,(9310:0.016438,(65634:0.013388,(65632:0.014299,(9317:0.007812,9319:0.005763)node3942:0.003138)node3941:0.006575)node3940:0.002858)node3939:0.008621)node3936:0.007592)node3931:0.002968)node3928:0.004622,(((55782:0.032401,9275:0.044741)node3945:0.010559,((90758:0.010009,9301:0.009731)node3947:0.012744,(9293:0.021512,(9280:0.016692,9305:0.014578)node3949:0.017545)node3948:0.011137)node3946:0.007012)node3944:0.015448,(((42725:0.009884,9267:0.006582)node3952:0.030311,(225728:0.01903,(13616:0.022619,191871:0.032795)node3954:0.002233)node3953:0.003124)node3951:0.014691,(37699:0.037326,(164528:0.015129,(92651:0.027326,(37698:0.005363,37737:0.014724)node3958:0.006884)node3957:0.001936)node3956:0.019815)node3955:0.004776)node3950:0.005751)node3943:0.001935)node3927:0.047492,(((9818:0.030574,(9371:0.092438,((213657:0.030301,29082:0.051349)node3964:0.036663,(185453:0.0091,481707:0.016478)node3965:0.025439)node3963:0.008501)node3962:0.007001)node3961:0.010867,((42325:0.026035,9813:0.018099)node3967:0.052809,(29137:0.013237,9778:0.016937)node3968:0.031287)node3966:0.023307)node3960:0.003492,((((84074:0.0503,(71006:0.017609,(48850:0.003332,9351:0.002557)node3974:0.012027)node3973:0.021043)node3972:0.016178,((27675:0.022653,9358:0.027838)node3976:0.025404,(227087:0.079793,(652851:0.042005,9355:0.032833)node3978:0.039446)node3977:0.02891)node3975:0.021287)node3971:0.00755,((81630:0.008543,((1756219:0.004422,9361:0.004417)node3982:0.001472,((1756217:0.000735,1756218:0.002207)node3984:0.001473,(1700840:0.001471,1756220:0)node3985:0.005155)node3983:0.000734)node3981:0.007015)node3980:0.015531,((143300:0.002944,(183747:0.002208,(29080:0.004419,340076:0.004418)node3989:0)node3988:0.001471)node3987:0.013941,(450267:0.027232,(984615:0.025321,((183749:0.014419,183750:0.01509)node3993:0.009429,(183752:0.016531,(1756214:0.007359,(1756213:0.00797,(1756215:0.005746,48852:0.001621)node3997:0.008864)node3996:0.003254)node3995:0.009864)node3994:0.003432)node3992:0.006218)node3991:0.005051)node3990:0.003346)node3986:0.008638)node3979:0.021982)node3970:0.023154,((37347:0.054367,((((130825:0.008393,(134600:0.007491,9978:0.005047)node4004:0.003958)node4003:0.026604,(48086:0.005358,(274686:0.003681,(9983:0.002944,((112022:0.003681,(283924:0,9981:0)node4010:0.000735)node4009:0.000735,(62621:0.000735,(63225:0,(100182:0.000735,258242:0.000735)node4013:0)node4012:0)node4011:0)node4008:0.000735)node4007:0.001471)node4006:0.00206)node4005:0.019693)node4002:0.013679,(((10169:0.061472,(10181:0.00351,885580:0.000906)node4017:0.083536)node4016:0.016152,(190504:0.065452,(10141:0.044671,(34839:0.049503,((34837:0.024353,42829:0.026302)node4022:0.008762,((43321:0.015475,61871:0.03492)node4024:0.025198,(61882:0.023249,(10160:0.013854,61880:0.027917)node4026:0.00259)node4025:0.006625)node4023:0.008539)node4021:0.023857)node4020:0.010503)node4019:0.007602)node4018:0.009354)node4015:0.023785,(((10185:0.040251,359030:0.103697)node4029:0.014926,((1170369:0.038297,(101673:0.030382,(980894:0.026672,(1041413:0.013993,(51337:0.013855,73863:0.009174)node4035:0.006028)node4034:0.006409)node4033:0.02293)node4032:0.00571)node4031:0.024669,(((146130:0.00946,53275:0.016318)node4038:0.056482,((164324:0.003586,((134510:0,30637:0.000735)node4042:0.002002,(1026970:0.002206,191382:0.002208)node4043:0.00801)node4041:0.00119)node4040:0.046888,((146129:0.005578,213498:0.004125)node4045:0.011852,(146136:0.004213,(146132:0.002944,146133:0.006638)node4047:0.003255)node4046:0.002836)node4044:0.023744)node4039:0.010209)node4037:0.019646,(((10036:0.023426,(329627:0.030212,(1515608:0.031017,(10029:0.009814,10030:0.010994)node4053:0.015556)node4052:0.002924)node4051:0.00349)node4050:0.014984,((106112:0.034915,1353928:0.032306)node4055:0.035964,((527686:0.000735,82464:0.001471)node4057:0.009825,((577681:0.008941,82468:0.007313)node4059:0.001883,(798166:0.008614,(399234:0.046584,(575527:0.017789,(537919:0.013911,(79684:0.012945,(100899:0.012342,(311220:0.001471,311338:0)node4066:0.017051)node4065:0.006375)node4064:0.0008)node4063:0.001775)node4062:0.000885)node4061:0.001859)node4060:0.007995)node4058:0.005097)node4056:0.013374)node4054:0.008254)node4049:0.012048,((10068:0.044842,(261754:0.012395,(10047:0.019593,298886:0.015005)node4070:0.006185)node4069:0.040733)node4068:0.01337,((221128:0.026211,81936:0.015573)node4072:0.011897,(((10096:0.00199,((39442:0.001471,57486:0)node4077:0.000735,(10091:0,10092:0.000735)node4078:0)node4076:0.001063)node4075:0.003919,((186193:0.009611,254704:0.002198)node4080:0.002155,(10089:0.005606,(10097:0.005612,10098:0.002492)node4082:0.002045)node4081:0.004034)node4079:0.000684)node4074:0.011881,((13151:0.022009,((129247:0.014269,214933:0.007925)node4086:0.001561,(105297:0.008218,(129246:0.009432,(39030:0.000734,754351:0.002944)node4089:0.005607)node4088:0.005965)node4087:0.002506)node4085:0.004754)node4084:0.007347,((248811:0.00714,(349709:0.010191,83774:0.0066)node4092:0.001425)node4091:0.001332,(83756:0.025311,(456472:0.01257,((34854:0.005807,(10117:0.003339,35732:0.004763)node4097:0.004116)node4096:0.00304,(10116:0.009897,(10115:0.004407,(472760:0.002944,((10119:0.006639,10121:0.007379)node4102:0.001469,((10120:0.003681,10122:0.005898)node4104:0.003681,349711:0.005157)node4103:0)node4101:0.001471)node4100:0.002229)node4099:0.005599)node4098:0.001111)node4095:0)node4094:0.00354)node4093:0.002925)node4090:0.005921)node4083:0.001993)node4073:0.004494)node4071:0.00941)node4067:0.007948)node4048:0.023801)node4036:0.007489)node4030:0.011954)node4028:0.011815,(226822:0.03369,((64677:0.017709,(1048687:0.004287,226577:0.005695)node4108:0.006537)node4107:0.009498,((55149:0.006498,(100945:0.029935,(55152:0.010005,(254709:0.004035,89094:0.005623)node4113:0.01977)node4112:0.003246)node4111:0.008633)node4110:0.002029,(99837:0.009992,(64680:0.015947,((43179:0.002811,93163:0.026632)node4117:0.00352,(45480:0.010942,99825:0.005306)node4118:0.00995)node4116:0.015147)node4115:0.018508)node4114:0)node4109:0.012475)node4106:0.009854)node4105:0.010609)node4027:0.005252)node4014:0.007921)node4001:0.006273,(482537:0.097634,((31869:0.06291,(((9463:0.018356,(30609:0.003694,9465:0.000722)node4125:0.023291)node4124:0.014466,(9472:0.03441,((261741:0,9470:0.000735)node4128:0.028841,(300163:0.005636,9468:0.003253)node4129:0.030755)node4127:0.012174)node4126:0.004698)node4123:0.028561,(((185953:0.037451,(756882:0.009036,78866:0.008309)node4133:0.051366)node4132:0.006254,(1513477:0.028034,(34827:0.02113,(122246:0.035601,((543559:0.003681,83281:0.000735)node4138:0.004526,(34825:0.002945,(30601:0.000735,379532:0)node4140:0.00147)node4139:0.003752)node4137:0.006612)node4136:0.004729)node4135:0.008168)node4134:0.005981)node4131:0.002462,((30608:0.03813,9460:0.057929)node4142:0.010409,(87289:0.046371,((13557:0.014475,(1328070:0.007087,9447:0.009157)node4146:0.00275)node4145:0.007818,(34828:0.009241,((30603:0.003517,34829:0.003517)node4149:0.001423,(859983:0.002207,(27680:0,40322:0.000735)node4151:0)node4150:0.001112)node4148:0.002289)node4147:0.012287)node4144:0.008102)node4143:0.009552)node4141:0.005753)node4130:0.019433)node4122:0.011652)node4121:0.016236,(((9477:0.017111,9478:0.029522)node4154:0.008789,(449501:0.001471,(630277:0.002944,981131:0.000735)node4156:0)node4155:0.018297)node4153:0.020358,((((202457:0.018853,210166:0.009833)node4160:0.016441,(30596:0.010306,(198627:0.006228,280163:0.008041)node4162:0.009696)node4161:0.031785)node4159:0.012262,(((9507:0.023531,9519:0.020931)node4165:0.012382,(9502:0.010866,9503:0.003304)node4166:0.01799)node4164:0.009304,((120088:0.007613,(37293:0.004304,43147:0.003343)node4169:0.002985)node4168:0.012636,(((942008:0.012065,(39432:0,9521:0)node4173:0.002835)node4172:0.049704,(9514:0.016747,(174599:0.014186,9515:0.04609)node4175:0.00862)node4174:0.029163)node4171:0.010431,((9490:0.036901,(30588:0.029628,9495:0.02299)node4178:0.007828)node4177:0.002448,(9493:0.012992,(867363:0.000735,(52231:0.002207,9483:0)node4181:0)node4180:0.00846)node4179:0.020366)node4176:0.006493)node4170:0.006311)node4167:0.003031)node4163:0.004069)node4158:0.083393,((((9600:0.015112,9601:0.013561)node4185:0.033545,(9595:0.011563,(9606:0.014513,(9597:0.007847,9598:0.009462)node4188:0.005634)node4187:0.011855)node4186:0.014694)node4184:0.008505,((9589:0.005481,(9579:0.011834,9580:0.00442)node4191:0.004099)node4190:0.001963,(9590:0.010823,(61852:0.003372,(61853:0.001045,9586:0.001897)node4194:0.002206)node4193:0.014942)node4192:0.004183)node4189:0.028965)node4183:0.023936,(((33548:0.034386,(164648:0.023356,373033:0.016685)node4198:0.011274)node4197:0.014142,((78451:0.034244,(88029:0.035126,((54137:0.018636,66063:0.010645)node4203:0.011699,((1042121:0.00147,164651:0.003682)node4205:0.008681,((54180:0.006758,867383:0.007259)node4207:0.004166,(54181:0.004062,(122765:0.013138,271260:0.001855)node4209:0.003775)node4208:0.000873)node4206:0.004208)node4204:0.014123)node4202:0)node4201:0.008063)node4200:0.002626,((310352:0.010592,(1194333:0.000735,(1194332:0.003681,54133:0.002207)node4213:0.000735)node4212:0.005226)node4211:0.020904,((170207:0.011042,43780:0.00621)node4215:0.016944,((224329:0.002928,61622:0.005175)node4217:0.004139,(1194334:0.002677,(1194335:0.002753,1194336:0.000925)node4219:0.001548)node4218:0.002772)node4216:0.009024)node4214:0.006449)node4210:0.004418)node4199:0.002863)node4196:0.020036,((54135:0.051112,(460675:0.030727,(9538:0.050482,(100224:0.03039,(36224:0.039939,867370:0.033865)node4225:0.00688)node4224:0.002143)node4223:0.005311)node4222:0.009668)node4221:0.015232,(((9561:0.02108,9568:0.014333)node4228:0.001542,(75569:0.012636,(9530:0.01876,9531:0.020081)node4230:0.013217)node4229:0.001987)node4227:0.031359,((75566:0.030489,((208091:0.008067,36229:0.010402)node4234:0.008156,(100937:0.009146,(9556:0.002944,(9555:0.002207,9557:0.002207)node4237:0.00147)node4236:0.006356)node4235:0.002902)node4233:0.017301)node4232:0.023531,(9546:0.036789,((40843:0.017401,(54601:0.012606,90387:0.01187)node4241:0.016676)node4240:0.008263,(9551:0.025326,(9540:0.019897,(9544:0.010733,(9542:0.007378,(54600:0.010571,78449:0.00272)node4246:0.002943)node4245:0.004779)node4244:0.007876)node4243:0.00912)node4242:0.006362)node4239:0.004674)node4238:0.021192)node4231:0.004339)node4226:0.012888)node4220:0.020598)node4195:0.036681)node4182:0.053591)node4157:0.057154)node4152:0.004716)node4120:0.005665)node4119:0.00596)node4000:0.003117)node3999:0.005706,((((217708:0.033462,9365:0.060051)node4250:0.072454,(162630:0.039878,(48897:0.043199,977878:0.023805)node4252:0.026817)node4251:0.023955)node4249:0.03155,(((1536768:0.010116,(1605932:0.001917,182671:0.002741)node4256:0.002279)node4255:0.014018,(106106:0.009752,(1300117:0.014119,(9375:0.004648,(202257:0.034981,62295:0.0048)node4260:0.006375)node4259:0.005045)node4258:0.007881)node4257:0.009472)node4254:0.004274,(((1159882:0.009543,(268767:0.007195,(62287:0.001549,(42254:0.003021,62275:0.007301)node4266:0.002207)node4265:0.002641)node4264:0.006738)node4263:0.002695,(62282:0.020905,((127560:0.028936,268758:0.011436)node4269:0.006501,(150090:0.01056,62291:0.009747)node4270:0.000986)node4268:0.003069)node4267:0.004012)node4262:0.008208,(9378:0.012841,((183721:0.008997,36802:0.010829)node4273:0.004166,((167043:0.005161,167044:0.005157)node4275:0.00564,(389337:0.003741,(61085:0.005099,(61094:0.006636,((458314:0.000735,685772:0.002944)node4280:0.000735,(1400554:0.002944,(685765:0.000735,685766:0.000735)node4282:0)node4281:0.002944)node4279:0)node4278:0.000793)node4277:0.004421)node4276:0.006104)node4274:0.004402)node4272:0.00265)node4271:0.03092)node4261:0.027998)node4253:0.014284)node4248:0.013344,((((58060:0.009837,(372077:0.010659,9407:0.012715)node4287:0.006787)node4286:0.004676,(94117:0.002945,(9402:0.002944,(126282:0.005158,132908:0.001471)node4290:0.002207)node4289:0.002207)node4288:0.014732)node4285:0.018037,((186990:0.014714,((188572:0.000735,(196889:0.001471,(159859:0.002207,169756:0.002944)node4296:0.003682)node4295:0.000735)node4294:0.003316,((337453:0.002942,472238:0.020807)node4298:0.005072,(1077283:0,1203030:0)node4299:0.006728)node4297:0.001483)node4293:0.013974)node4292:0.010439,((94961:0.04457,((280976:0.003741,59476:0.003623)node4303:0.025136,(9430:0.082673,((148066:0.026293,(148074:0.034591,(171122:0.022632,263451:0.016876)node4308:0.00516)node4307:0.009105)node4306:0.002861,((27642:0.027492,9421:0.02359)node4310:0.005678,((138707:0.019218,40233:0.01867)node4312:0.003373,(27661:0.018939,(27634:0,9417:0.004419)node4314:0.011465)node4313:0.004013)node4311:0.004952)node4309:0.00294)node4305:0.009486)node4304:0.003331)node4302:0.008046)node4301:0.014496,((187017:0.023848,187021:0.015598)node4316:0.026413,((109478:0.009024,(225401:0.031249,(225400:0.006023,((155915:0.008731,187014:0.007511)node4322:0.000732,(51298:0.004873,(159330:0.018784,392318:0.014066)node4324:0.000177)node4323:0.001655)node4321:0.003172)node4320:0.003137)node4319:0.004155)node4318:0.00857,((27674:0.026277,(242915:0.01988,61862:0.010928)node4327:0.020239)node4326:0.003897,(258930:0.047094,((143942:0.019494,(105273:0.014681,59452:0.003924)node4331:0.017876)node4330:0.003447,(51300:0.019203,(105295:0.01576,258946:0.012944)node4333:0.002967)node4332:0.004168)node4329:0.00973)node4328:0.001561)node4325:0.005992)node4317:0.005651)node4315:0.020552)node4300:0.00918)node4291:0.004718)node4284:0.01896,((((143292:0.003258,9974:0.001893)node4337:0.040839,(302418:0.029726,(358128:0.008211,73815:0.008098)node4339:0.024831)node4338:0.017054)node4336:0.039554,((71115:0.009183,((205655:0.020751,(9675:0.012014,(205596:0.00976,94196:0.007226)node4345:0.002209)node4344:0.005044)node4343:0.000887,(((95912:0.008585,9678:0.028566)node4348:0.01566,(140016:0.02886,205649:0.016799)node4349:0.003747)node4347:0.004176,(32536:0.017013,((61410:0.008295,(61452:0.012708,(253258:0.01234,(9691:0.009305,(83386:0.010726,9690:0.010147)node4356:0.000752)node4355:0.00156)node4354:0.002683)node4353:0.007065)node4352:0.002739,((1608482:0.006615,9696:0.009625)node4358:0,(61408:0.00882,(61405:0.003637,((((61454:0.006563,61455:0.000981)node4364:0.002771,(61394:0.008119,61412:0.003682)node4365:0.00147)node4363:0.000735,(61384:0.007379,(61383:0.004422,(13125:0.00516,191816:0.002943)node4368:0.000734)node4367:0.002945)node4366:0.001469)node4362:0,(((61376:0.003673,61379:0.002215)node4371:0.000734,(9685:0.002207,(61378:0.002207,9683:0.000735)node4373:0)node4372:0.002937)node4370:0,((61387:0.006587,(300877:0.000394,(61388:0.001863,61403:0.007724)node4377:0.002157)node4376:0.001862)node4375:0.002249,((46842:0.013962,(46844:0.003608,61386:0.001544)node4380:0.001501)node4379:0.003629,(713925:0.007376,(61406:0.005159,(32538:0.001886,61382:0.006544)node4383:0.001884)node4382:0)node4381:0.002746)node4378:0.00107)node4374:0.000735)node4369:0.001479)node4361:0.000779)node4360:0.00073)node4359:0.001497)node4357:0.000791)node4351:0)node4350:0.005253)node4346:0.00781)node4342:0.003396)node4341:0.008952,((((551196:0.011682,9638:0.024527)node4387:0.014466,(9646:0.03242,(9636:0.01461,(9634:0.01467,((39097:0.007958,(29073:0.00235,9644:0.007235)node4393:0.001489)node4392:0.005922,(9643:0.008841,(262110:0.010262,(262111:0.001471,(411875:0.005158,441215:0.002944)node4397:0.000735)node4396:0.001701)node4395:0.005772)node4394:0.002326)node4391:0)node4390:0.003287)node4389:0.0029)node4388:0.005893)node4386:0.010608,((62698:0.036985,(34884:0.018592,(9704:0.003911,(34886:0.011823,((161930:0.013174,34888:0.006016)node4404:0.001872,(37191:0.007744,(161921:0.013249,29084:0.002409)node4406:0.002448)node4405:0)node4403:0.004588)node4402:0.002716)node4401:0.003094)node4400:0.019928)node4399:0.018788,((29086:0.003431,(9713:0.001796,(29088:0.017755,(101849:0.003465,9715:0.015495)node4411:0.001751)node4410:0.001192)node4409:0)node4408:0.006296,(39304:0.00684,(39293:0.007805,((693431:0.002945,(9718:0.002208,9719:0.002206)node4416:0)node4415:0,(9711:0.005802,((39090:0.002945,9720:0.005897)node4419:0.001566,(39088:0.00516,39089:0.009603)node4420:0.002849)node4418:0)node4417:0.001563)node4414:0.003258)node4413:0.003525)node4412:0.003165)node4407:0.007411)node4398:0.006827)node4385:0.000694,((34880:0.013833,(55040:0.009105,(((68732:0.003681,9627:0.000735)node4426:0.001468,(494514:0.005157,(561074:0.00442,9629:0.002207)node4428:0.003686)node4427:0.000735)node4425:0.007836,(68728:0.013796,((68730:0.007766,9622:0.015572)node4431:0.00462,((1707807:0.001521,9614:0.005887)node4433:0.001405,((246881:0.000735,554455:0.000735)node4435:0.002407,(443256:0.000735,9615:0.000735)node4436:0.004957)node4434:0)node4432:0.000525)node4430:0.002211)node4429:0.004978)node4424:0.001946)node4423:0.00379)node4422:0.017959,(424585:0.019774,(((9651:0.044855,9654:0.02888)node4440:0.015023,(30548:0.017997,30552:0.012927)node4441:0.013507)node4439:0.00311,((30554:0.023384,(139309:0.008805,(191034:0.008808,9662:0.010323)node4445:0.003846)node4444:0.01139)node4443:0.003538,((48420:0.014799,(74864:0.003717,(76720:0.012363,((9659:0.008115,9660:0.001474)node4451:0.00147,(36721:0.003678,(29065:0.001471,36722:0.002207)node4453:0.000738)node4452:0.001472)node4450:0.001679)node4449:0.002389)node4448:0.001282)node4447:0.00634,(204267:0.01885,((34882:0.011187,9657:0.018718)node4456:0.007603,(452646:0.008459,(55048:0.008007,(36723:0.00407,((36239:0.005567,92062:0.004142)node4461:0,(272460:0.011659,((77149:0.006592,9668:0.002989)node4464:0.00147,(36240:0.008813,77151:0.002988)node4465:0)node4463:0.005288)node4462:0.004927)node4460:0.002208)node4459:0.002814)node4458:0.004665)node4457:0.010261)node4455:0.003839)node4454:0.003614)node4446:0.00382)node4442:0.012892)node4438:0.002248)node4437:0.003614)node4421:0.002034)node4384:0.009295)node4340:0.011372)node4335:0.004928,((((9805:0.012948,9807:0.005804)node4469:0.005455,((102233:0.012917,9809:0.008529)node4471:0.005482,(222863:0.003855,89632:0.005725)node4472:0.00416)node4470:0.004825)node4468:0.010806,(9802:0.017827,(94398:0.000742,((1225531:0.000735,(9796:0.000735,9798:0)node4477:0.001471)node4476:0.000735,(9792:0.001471,((73334:0.000735,9793:0.001471)node4480:0,(192603:0.000735,73335:0.001471)node4481:0)node4479:0)node4478:0)node4475:0.000728)node4474:0.015552)node4473:0.005843)node4467:0.007571,((9829:0.03612,(41426:0.002778,(273791:0.016194,(273789:0.002878,(315377:0.005151,((310261:0,9825:0.002944)node4489:0.001477,41807:0.001471)node4488:0)node4487:0.001543)node4486:0.002241)node4485:0.003296)node4484:0.015177)node4483:0.011111,(((419612:0.001876,(9837:0.000749,9838:0.005884)node4493:0.001863)node4492:0.013756,((9840:0.002208,9844:0.000734)node4495:0,(30538:0.01705,9843:0.003682)node4496:0)node4494:0.017288)node4491:0.030823,(((56798:0.012086,9833:0.009877)node4499:0.03314,(((27602:0.004113,(160595:0,302098:0)node4503:0.003251)node4502:0.004511,(27604:0.014351,(9764:0.010973,(9773:0.009208,((9770:0.008395,9771:0.008312)node4508:0.00248,((33556:0.004898,9767:0.007493)node4510:0.004434,(255217:0.013977,(9768:0.001884,(255365:0.009164,9769:0.004119)node4513:0.002944)node4512:0.004453)node4511:0.004339)node4509:0)node4507:0.000986)node4506:0.00124)node4505:0.00459)node4504:0.003274)node4501:0.010009,((48752:0.050665,(48742:0.019953,(48744:0.018871,(9760:0.012602,(74394:0.010724,(272214:0.005592,27616:0.009169)node4520:0.000867)node4519:0.002967)node4518:0.002577)node4517:0.002873)node4516:0.013153)node4515:0.007731,((27615:0.022174,9755:0.038752)node4522:0.014806,((118797:0.056262,(48723:0.04021,9725:0.047453)node4525:0.005671)node4524:0.015575,((40151:0.029292,(9742:0.011528,(189058:0.014064,34892:0.000736)node4529:0.009928)node4528:0.010452)node4527:0.007455,(83653:0.001564,((103592:0.002944,(103596:0.003157,(82174:0.01909,(38241:0.001722,9731:0.006509)node4535:0.006734)node4534:0.001466)node4533:0.002732)node4532:0.002998,((9733:0.028241,(48747:0.00925,682059:0.010794)node4538:0.005359)node4537:0.001998,((103583:0.006951,27610:0.007807)node4540:0.002206,(103600:0.003681,(103584:0,((9735:0.002944,9737:0.001471)node4544:0,(9739:0.000735,(1086039:0.004419,79784:0.002944)node4546:0)node4545:0)node4543:0.001471)node4542:0.000735)node4541:0.001046)node4539:0.003231)node4536:0.002294)node4531:0.000751)node4530:0.007924)node4526:0.013028)node4523:0.02234)node4521:0.002018)node4514:0.004037)node4500:0.034049)node4498:0.00907,((1088131:0.019676,666915:0.014605)node4548:0.017343,((9891:0.020027,(439323:0.015924,86973:0.022115)node4551:0.007274)node4550:0.001796,(((68415:0.002744,(1267572:0.000735,(68408:0.002207,68412:0)node4556:0.000735)node4555:0.004868)node4554:0.005738,((9852:0.006303,((48560:0.000731,9858:0.010348)node4560:0.008873,((63824:0.003623,(248133:0.00866,371035:0.008323)node4563:0.002569)node4562:0.009292,((9872:0.000735,9874:0.000735)node4565:0.002203,(9870:0.005127,((1088059:0.003906,163861:0.017415)node4568:0.000894,(43334:0.006238,(1088028:0.007731,(397661:0.008634,52407:0.006327)node4571:0.00979)node4570:0)node4569:0)node4567:0.001131)node4566:4e-05)node4564:0)node4561:0.003685)node4559:0.001795)node4558:0.001471,(344906:0.008009,((109298:0.007272,((109296:0.005158,256803:0.002945)node4576:0,(71854:0.007281,9888:0.001826)node4577:0.002684)node4575:0.006006)node4574:0.002629,((1088090:0.007,43328:0.004059)node4579:0.000627,((43332:0.001471,((30531:0.008441,57737:0.007365)node4583:0.005593,(141652:0.00442,30532:0.006638)node4584:0.00095)node4582:0.001991)node4581:0,((1088058:0.002943,(1088129:0.014811,(1088130:0.003682,399782:0.002206)node4588:0)node4587:0)node4586:0.001472,((84701:0.000852,(84702:0.002826,9865:0.000852)node4591:0)node4590:0.001354,((151525:0.000735,223998:0.002207)node4593:0.002208,(332176:0.005157,(37550:0.003681,(92866:0.002944,(162956:0.000735,501781:0)node4597:0.000735)node4596:0.000735)node4595:0.002207)node4594:0)node4592:0.000735)node4589:0.000735)node4585:0.000735)node4580:0.001202)node4578:0.002159)node4573:0)node4572:0.000861)node4557:0.009435)node4553:0.003777,((((9904:0.002996,72004:0.004368)node4601:0.00347,(9915:0.000735,9909:0.000735)node4602:0.005553)node4600:0.013127,((9946:0.010144,(9945:0.004925,(69297:0.00617,66440:0.010818)node4606:0.00197)node4605:0.002484)node4604:0.002995,66437:0.014454)node4603:0.003418)node4599:0.002454,((59552:0.01177,((59554:0.006194,59555:0.00458)node4610:0.010233,(59531:0.004228,9962:0.005555)node4611:0.005686)node4609:0)node4608:0.001941,(((((9929:0.003236,9931:0.005605)node4616:0.000744,((59528:0,9927:0.004419)node4618:0.006806,(59517:0.0055,59527:0.005557)node4619:0.000743)node4617:0.000848)node4615:0.006193,((37186:0.009492,37189:0.011035)node4621:0.001509,(59515:0,(59534:0.006636,(39411:0.000779,(344753:0.002736,9958:0.006486)node4625:0.00183)node4624:0.005113)node4623:0)node4622:0.006763)node4620:0.003155)node4614:0.002141,((37174:0.00359,(30527:0.003296,(59896:0.000735,(469796:0,9940:0.002207)node4630:0)node4629:0.002033)node4628:0.001712)node4627:0.006046,(59542:0.006429,((37181:0.022991,(72544:0.009482,(72543:0.005896,(72540:0.003682,(48167:0.002207,(80419:0.008119,(9923:0.000735,9925:0.002207)node4639:0.000734)node4638:0.000735)node4637:0)node4636:0.002207)node4635:0.003357)node4634:0.001691)node4633:0.002348,(((330465:0.014361,9899:0.00913)node4642:0.004031,(34873:0.020806,(34869:0.005161,72545:0.004417)node4644:0.004423)node4643:0.002145)node4641:0.000822,((9966:0.004964,(1073286:0.006637,34865:0.00147)node4647:0.003877)node4646:0.002535,(37176:0.008994,(1088030:0.011615,561742:0.005377)node4649:0.006486)node4648:0.00076)node4645:0.007151)node4640:0.003396)node4632:0.002059)node4631:0.001673)node4626:0.003878)node4613:0.00288,(((907741:0.002508,907742:0.002643)node4652:0.001816,(119562:0.006636,((129222:0.002173,((129225:0.004419,97360:0.001471)node4657:0.000735,(129231:0.000735,50347:0.001471)node4658:0.001471)node4656:0.000769)node4655:0.000735,((129223:0.000735,129228:0)node4660:0.001482,(70738:0.002932,(69299:0.000735,129230:0.000735)node4662:0.000746)node4661:0.002207)node4659:0.000758)node4654:0)node4653:0.00467)node4651:0.003688,(9897:0.017053,((59538:0.015919,(66444:0.009228,(1088033:0.009474,66442:0.006771)node4667:0.00571)node4666:0.002831)node4665:0.001059,(59536:0.007183,(((1027983:0.010664,(1027994:0.002023,66434:0.003865)node4672:0)node4671:0.003861,(59544:0.010471,(157668:0.000735,157669:0)node4674:0.005421)node4673:0.003299)node4670:0.000973,((59523:0.008119,69311:0.00147)node4676:0.002944,(34875:0.006636,(69304:0.006636,(59525:0.010343,((27591:0.005792,(67940:0.00084,69306:0.001365)node4682:0.000735)node4681:0.001577,(69300:0.002207,(59529:0.001471,((1088686:0.001471,69302:0)node4686:0,(69307:0.000735,(37751:0.002207,(69301:0,69303:0.000735)node4689:0.002207)node4688:0)node4687:0.000735)node4685:0.000735)node4684:0.000735)node4683:0.001471)node4680:0.000735)node4679:0)node4678:0.000735)node4677:0)node4675:0.001471)node4669:0.000928)node4668:0.001763)node4664:0)node4663:0)node4650:0.001281)node4612:0.002292)node4607:0.003301)node4598:0.002188)node4552:0.001399)node4549:0.009318)node4547:0.008662)node4497:0.005832)node4490:0.005293)node4482:0.011932)node4466:0.006247)node4334:0.006797)node4283:0.00589)node4247:0.013861)node3998:0.003029)node3969:0.012652)node3959:0.035798)node3926:0.015071)node3923:0.102291,(((((44489:0.090811,((227466:0.017046,55542:0.021286)node4696:0.044981,((101491:0.029099,(171793:0.020146,171798:0.017661)node4699:0.005902)node4698:0.006818,(904230:0.014701,159310:0.044926)node4700:0.00517)node4697:0.017961)node4695:0.035745)node4694:0.01274,(((8475:0.038658,(573971:0.020835,641010:0.017078)node4704:0.075148)node4703:0.007642,((27790:0.00825,8469:0.007728)node4706:0.006832,(27787:0.011083,27788:0.01185)node4707:0.004457)node4705:0.01593)node4702:0.00191,((55544:0.064795,(34903:0.019865,8478:0.019548)node4710:0.016439)node4709:0.007035,((((569598:0.019946,(167804:0.014488,532073:0.023623)node4715:0.006857)node4714:0.002851,((260613:0.013468,74920:0.007239)node4717:0.012722,(101699:0.027182,(86975:0.026313,(101700:0.012663,101701:0.012505)node4720:0.006765)node4719:0.00955)node4718:0.006804)node4716:0.01151)node4713:0.004155,74924:0.039839)node4712:0.00907,(((74909:0.010938,(260627:0.01573,(176192:0.009028,176193:0.010183)node4725:0.006281)node4724:0.002572)node4723:0,((176196:0.008927,421224:0.007315)node4727:0.002943,((202459:0,202460:0.001471)node4729:0.009283,(204961:0.008901,74926:0.007341)node4730:0.002677)node4728:0.001796)node4726:0.003741)node4722:0.004921,((204958:0.046126,(260624:0.024627,260628:0.022527)node4733:0.001563)node4732:0.002442,(1138843:0.028289,((74916:0.007132,(260631:0.002207,378291:0.001471)node4737:0.00763)node4736:0.010689,378289:0.023922)node4735:0.003175)node4734:0.005702)node4731:0.007593)node4721:0.015276)node4711:0.011561)node4708:0)node4701:0.02079)node4693:0.020828,44522:0.167115)node4692:0.028915,(((184242:0.042902,(8501:0.01413,(184238:0.021091,(184236:0.01769,8502:0.012112)node4743:0.002634)node4742:0.003078)node4741:0.021074)node4740:0.071481,(8499:0.048098,(38658:0.020721,84099:0.019745)node4745:0.032354)node4744:0.057189)node4739:0.110249,((8801:0.018606,(((8787:0.003743,8790:0.007339)node4750:0.006992,8797:0.017929)node4749:0.002581,(8823:0.023824,((147464:0.003383,(147466:0.00152,8811:0.002895)node4754:0.004081)node4753:0.010863,(30468:0.018728,94827:0.01599)node4755:0.055026)node4752:0.006641)node4751:0.002092)node4748:0.005784)node4747:0.008402,(((8851:0.013621,(30387:0.020676,((30385:0,(219593:0.000735,219594:0.002207)node4762:0.000735)node4761:0.000735,(75844:0.001471,((8855:0.013248,((8839:0,((75838:0.008858,75854:0)node4769:0.000735,(28680:0.001471,(56278:0.004419,75839:0.000735)node4771:0)node4770:0.000735)node4768:0)node4767:0,75865:0)node4766:0.003396)node4765:0.002566,(8832:0.011529,(60182:0.027936,((8853:0.009581,50365:0.007695)node4775:0.00231,(8868:0.00878,(8869:0.004678,(219595:0.000735,541010:0.000735)node4778:0.005793)node4777:0.002336)node4776:0.001082)node4774:0.007636)node4773:0.004695)node4772:0.003677)node4764:0)node4763:0)node4760:0.006774)node4759:0.018136)node4758:0.005269,(81907:0.03251,((84986:0.004405,84990:0.003834)node4781:0.031129,((9009:0.007297,9014:0.006516)node4783:0.019671,((8992:0.011363,8996:0.005809)node4785:0.009121,((9103:0.023124,(1233216:0.008667,(1155787:0.004859,1344035:0.011393)node4789:0.009358)node4788:0.008269)node4787:0.003066,((((459760:0.003053,459761:0.004311)node4793:0.010082,(114919:0.001515,573593:0.004375)node4794:0.017574)node4792:0.001994,((472989:0.009097,((46218:0.010977,93934:0.006013)node4798:0.007434,(9078:0.016372,(109044:0.006174,267427:0.003905)node4800:0.01185)node4799:0.002361)node4797:0.004068)node4796:0.003805,((388974:0.010593,9083:0.003084)node4802:0.006759,(388972:0.027871,(466541:0.03176,(1206065:0.00674,604433:0.009639)node4805:0.010647)node4804:0.009283)node4803:0.006391)node4801:0.003099)node4795:0.00478)node4791:0,((((228248:0.00188,228249:0.005025)node4809:0.005379,(30407:0.000735,9071:0.001471)node4810:0.010005)node4808:0.001339,(9061:0.008839,((265498:0.005562,(9066:0.00691,(9063:0,9064:0.001471)node4815:0.005072)node4814:0.002355)node4813:0,((9054:0.006434,9055:0.006434)node4817:0.003967,((9088:0.000735,9089:0)node4819:0.003545,((9044:0.005747,9046:0.00162)node4821:0.004421,((242522:0.001471,30408:0)node4823:0.001471,(9096:0,9097:0)node4824:0.001471)node4822:0.001621)node4820:0.001787)node4818:0)node4816:0.002333)node4812:0.006328)node4811:0.003681)node4807:0,((9033:0.002984,(9032:0.000774,9034:0.005118)node4827:0.002945)node4826:0.007917,((9049:0.002208,9050:0.00147)node4829:0.006139,(9059:0.001817,(142658:0.00075,30403:0.009586)node4831:0.002667)node4830:0.012274)node4828:0.004181)node4825:0.003352)node4806:0)node4790:0.001244)node4786:0.014429)node4784:0.004595)node4782:0.016998)node4780:0.006335)node4779:0.004645)node4757:0.011043,(((((9209:0.028432,97097:0.03537)node4836:0.005546,(100858:0.0096,(335483:0.013318,(128390:0.010343,(257867:0.000735,259913:0.002207)node4840:0.002945)node4839:0)node4838:0)node4837:0.006215)node4835:0.002691,((8901:0.0183,(188376:0.014041,(592150:0.004049,(188382:0.012118,(188380:0.003672,670346:0.007049)node4846:0.002052)node4845:0.00255)node4844:0.003462)node4843:0.00544)node4842:0.002404,((390973:0.012969,(188373:0.01262,(30390:0.01192,(1481669:0.002787,585464:0.016467)node4851:0.0036)node4850:0.002203)node4849:0.00547)node4848:0,(110668:0.010462,((188375:0.018942,433628:0.012522)node4854:0.003076,(887049:0.007085,(188379:0.002496,458089:0.005606)node4856:0)node4855:0.010339)node4853:0.002689)node4852:0.000964)node4847:0.00089)node4841:0.010298)node4834:0.001515,((((345573:0.009812,(100828:0.00335,342690:0.004752)node4861:0.003222)node4860:0.018217,((9233:0.010094,9238:0.011251)node4863:0.004596,(37083:0.00853,(79626:0.006302,92683:0.008457)node4865:0.001722)node4864:0.007139)node4862:0.011175)node4859:0.002257,((56335:0.026748,((8954:0.002582,(120794:0,345164:0.000735)node4870:0.004044)node4869:0.003471,(8953:0.008905,(100819:0.02534,56350:0.00997)node4872:0.007132)node4871:0.00204)node4868:0.034138)node4867:0.012177,(56262:0.043086,((((214438:0.00284,307441:0.003786)node4877:0.004482,(252784:0.006171,8962:0.005625)node4878:0.006977)node4876:0.00831,208451:0.019395)node4875:0.002594,((387810:0.015653,(211598:0.019853,8957:0.016928)node4881:0.00452)node4880:0.006083,(115229:0.002945,(115122:0.001471,30397:0.002944)node4883:0.000734)node4882:0.008143)node4879:0.00446)node4874:0.010881)node4873:0.008239)node4866:0.004028)node4858:0.001004,(73107:0.023704,(((30414:0.003996,925459:0.002733)node4887:0.00984,((1171711:0.002146,9111:0.003742)node4889:0.001471,(40820:0.004419,((40819:0.014065,(40816:0.002207,(9117:0.004419,(40817:0.002207,40818:0.001471)node4895:0.000735)node4894:0.000735)node4893:0.000735)node4892:0.000735,(9118:0.005158,(9115:0.003681,(34922:0.003681,(30415:0.005158,9116:0.002944)node4899:0.000735)node4898:0.000735)node4897:0.000735)node4896:0.001471)node4891:0)node4890:0.000796)node4888:0.003623)node4886:0.01554,(54386:0.051868,((171406:0.000862,439704:0.010216)node4902:0.017972,((1294523:0.011494,(1150654:0.006418,(54499:0.001876,547194:0.011594)node4906:0.005367)node4905:0.007683)node4904:0.005696,((548806:0.028783,(547198:0.021516,(261959:0.013269,592172:0.004997)node4910:0.009593)node4909:0.003074)node4908:0.008736,9121:0.016522)node4907:0.006028)node4903:0.005164)node4901:0.024533)node4900:0.011254)node4885:0.004688)node4884:0.000898)node4857:0.000805)node4833:0.001417,(((8947:0.049518,(497866:0.008768,78197:0.011173)node4914:0.01861)node4913:0.01723,(43455:0.021555,(36241:0.013728,(52775:0.004419,8928:0)node4917:0.005823)node4916:0.014557)node4915:0)node4912:0.001598,((37064:0.030325,(54026:0.013952,(54023:0.002293,(54020:0.000821,54021:0.002121)node4922:0.002207)node4921:0.006673)node4920:0.00762)node4919:0.002697,((((435638:0.000735,9217:0)node4926:0.010642,(37040:0.007665,85097:0.006526)node4927:0.01165)node4925:0.004492,((185689:0.016902,(171275:0.008657,(100859:0.004196,261961:0.013774)node4931:0.007487)node4930:0.001131)node4929:0.007028,(((118786:0.002553,54508:0.002708)node4934:0.024007,(100826:0.013895,(425635:0.007042,54971:0.003279)node4936:0.004782)node4935:0.003519)node4933:0.003773,((395889:0.011317,(28708:0.002357,28710:0.002794)node4939:0.010505)node4938:0.002173,(507597:0.009391,((1192867:0.002207,328046:0.003681)node4942:0.000735,((179808:0.002944,37036:0.000735)node4944:0.000735,(119608:0.028339,328044:0.003681)node4945:0)node4943:0)node4941:0.006133)node4940:0.003036)node4937:0.002293)node4932:0.005562)node4928:0.000898)node4924:0.002178,((((57439:0.061586,((126827:0.031924,126859:0.019468)node4951:0.001708,(56267:0.038038,(126857:0.014133,57242:0.006819)node4953:0.025382)node4952:0.020953)node4950:0.013408)node4949:0.008432,(135631:0.011902,((262124:0.004941,915434:0.019632)node4956:0.003518,(115703:0.013779,(869458:0.024266,(115700:0.017576,8932:0.009549)node4959:0.004008)node4958:0.003754)node4957:0.001338)node4955:0.003075)node4954:0.00957)node4948:0.002985,((155086:0.018006,(175843:0.02309,(175834:0.005515,978109:0.01103)node4963:0.005519)node4962:0.00828)node4961:0.017979,((13180:0.015755,(136504:0.029277,(986098:0.0162,(314228:0,986099:0)node4968:0.013639)node4967:0.012298)node4966:0.004661)node4965:0.008597,(13146:0.024123,((176022:0.014782,(57434:0.014849,60468:0.036476)node4972:0.005127)node4971:0.003473,(((176024:0.017036,504069:0.017721)node4975:0.006816,(678581:0.034974,(176057:0.021345,57251:0.020689)node4977:0.010478)node4976:0.003177)node4974:0.001196,(((151761:0.020525,57247:0.040522)node4980:0.008219,176066:0.021279)node4979:0.003774,(69957:0.033578,(311900:0.014538,(1358780:0.022307,((1176404:0.014739,(1238232:0.002589,867385:0.003414)node4986:0.007987)node4985:0.000833,(869457:0.015967,((57237:0.012335,(303304:0.007412,9226:0.008088)node4990:0.005259)node4989:0,(178890:0.010119,(178893:0.000896,178894:0.002782)node4992:0.010135)node4991:0.002064)node4988:0.005468)node4987:0.002608)node4984:0.001185)node4983:0.005584)node4982:0.014027)node4981:0.004706)node4978:0.005094)node4973:0.001114)node4970:0)node4969:0.008158)node4964:0.023661)node4960:0.005661)node4947:0.002532,((188341:0.033577,(325335:0.021037,(433634:0.016767,497867:0.014785)node4996:0.006601)node4995:0.011795)node4994:0.003224,((59419:0.032642,(390975:0.029896,(345728:0.026535,(381861:0.016087,(51359:0.011946,(118200:0.015834,137523:0.006372)node5003:0.003243)node5002:0.001582)node5001:0.006248)node5000:0.010071)node4999:0.015593)node4998:0.007566,(((304640:0.009926,(472795:0.018533,((347507:0.008924,472775:0.003095)node5009:0.005648,190676:0.009853)node5008:0.003318)node5007:0.00418)node5006:0.022462,(((123379:0.026045,183540:0.019037)node5012:0.010709,81930:0.04802)node5011:0.013245,(47692:0.032216,((175006:0.019573,874461:0.024205)node5015:0.006919,(((381039:0.017054,(366454:0.030858,(266351:0.016872,266374:0.008601)node5020:0.019725)node5019:0.002151)node5018:0.002112,(((665151:0.008085,665152:0.001503)node5023:0.002751,(369484:0.003791,(242120:0.004386,256038:0.007221)node5025:0.000917)node5024:0.001744)node5022:0.008283,((175139:0.008996,665158:0.00292)node5027:0.007744,(44318:0.006681,(665142:0,665143:0.000735)node5029:0.024863)node5028:0.003125)node5026:0.024313)node5021:0.004155)node5017:0.001819,(((762568:0.005738,(762613:0,762617:0.001471)node5033:0.001663)node5032:0.027205,(192213:0.017676,(((254642:0.026841,28733:0.024921)node5037:0.003013,(409288:0.038326,((56796:0.018954,(56789:0.004958,56790:0.0033)node5041:0.012344)node5040:0.004261,((34924:0.014748,(193059:0.009544,257846:0.01563)node5044:0.002163)node5043:0.004213,(56783:0.011904,(371917:0.013728,((36249:0.001571,701737:0.002843)node5048:0.004911,(134902:0.020503,(85066:0.000793,932674:0.002902)node5050:0.003946)node5049:0.00213)node5047:0.007187)node5046:0.003466)node5045:0.001439)node5042:0.005124)node5039:0.012976)node5038:0)node5036:0.003023,46906:0.02154)node5035:0.010057)node5034:0.005681)node5031:0.002589,((((50250:0.031793,(109454:0.016138,(141853:0.011396,257485:0.013554)node5056:0.012475)node5055:0.016471)node5054:0.009526,((116992:0.014026,((279927:0.007377,451382:0.00442)node5060:0,((36269:0.002944,451428:0.007378)node5062:0.002207,(381110:0.012579,9172:0.005899)node5063:0.002943)node5061:0.002207)node5059:0.00999)node5058:0.007033,(((1364862:0.014841,229100:0.010452)node5066:0.008921,(9188:0.001634,((127946:0.014013,9187:0.00448)node5069:0.001005,(1562130:0.004239,(311356:0.003125,411519:0.006456)node5071:0.00147)node5070:0.002847)node5068:0.001585)node5067:0.007548)node5065:0.00085,(((337173:0.010533,(1071652:0.007405,201374:0.009041)node5075:0.010707)node5074:0.032396,((125286:0.00955,358814:0.011973)node5077:0.006265,(369970:0.011581,59894:0.009504)node5078:0.000694)node5076:0.006381)node5073:0,(181119:0.022633,(981581:0.031922,(245590:0.01504,((48890:0.000732,48891:0.003684)node5083:0.004191,(352469:0.008627,(156542:0.003681,9157:0.00442)node5085:0.003175)node5084:0)node5082:0.005171)node5081:0.005086)node5080:0.015356)node5079:0.000773)node5072:0.004846)node5064:0.002519)node5057:0.007476)node5053:0.004123,((56436:0.022182,(317158:0.013025,(72875:0.00987,(72873:0.006676,((173227:0.009335,(173226:0.011911,173228:0.003605)node5093:0.003049)node5092:0.001891,(173225:0.002368,(173224:0.001631,(173223:0.003939,(173221:0.009345,173222:0.003201)node5097:0.00147)node5096:0.002527)node5095:0.001471)node5094:0.005472)node5091:0.002801)node5090:0.008231)node5089:0.009605)node5088:0.010934)node5087:0.002115,((241747:0.009618,(241766:0.01058,(125283:0,493818:0.002207)node5101:0.0165)node5100:0.005197)node5099:0.018536,((48156:0.028468,((69942:0.025087,980226:0.032637)node5105:0.009429,((343932:0.026089,73321:0.033031)node5107:0.00671,(216226:0.024279,48155:0.024745)node5108:0.015056)node5106:0.004207)node5104:0.004634)node5103:0.001363,(((181636:0.012744,932028:0.035988)node5111:0.001808,(135981:0.003802,43581:0.001366)node5112:0.01257)node5110:0.010896,((520161:0.020984,(238855:0.014353,((201311:0.012017,520168:0.015393)node5117:0.005609,(201312:0.012731,(238859:0.005063,520177:0.010528)node5119:0.00592)node5118:0.010946)node5116:0.005576)node5115:0.005032)node5114:0.002327,36275:0.017107)node5113:0.010857)node5109:0.011488)node5102:0.001804)node5098:0.005297)node5086:0.006875)node5052:0.00317,((241750:0.023956,(58209:0.014277,(62165:0.014983,(1226199:0.004422,(1226197:0.000734,548489:0.000737)node5125:0.007511)node5124:0.012829)node5123:0.005496)node5122:0.007108)node5121:0.007888,(((1763895:0.02736,88112:0.030049)node5128:0.015631,(1302145:0.034818,(81927:0.028505,(59729:0.006653,(40157:0.012266,414892:0.004964)node5132:0.007711)node5131:0.004753)node5130:0.004292)node5129:0.003182)node5127:0.002694,(((187444:0.008768,267976:0.017061)node5135:0.003705,((150914:0.0225,(48849:0.005003,9160:0.003282)node5138:0.006044)node5137:0.003246,((1477527:0.001718,667180:0.005649)node5140:0.001461,(356909:0.006114,(221976:0.008147,(356903:0.010406,356906:0.002884)node5143:0.006261)node5142:0.002581)node5141:0.000746)node5139:0.005774)node5136:0.007929)node5134:0.00152,((1108006:0.021353,(45807:0.001629,56325:0.00136)node5146:0.010803)node5145:0.007265,((39638:0.001809,(84817:0.004366,(84839:0.004998,(504886:0.010086,(((84795:0.005174,84812:0.007364)node5154:0.00157,(84819:0.015958,(84803:0.010111,84831:0.020426)node5156:0.00338)node5155:0.003904)node5153:0.001506,((84841:0.004063,(84833:0.019663,84835:0.001852)node5159:0.000734)node5158:0.001091,((109390:0.001418,(84849:0.004372,84850:0.002255)node5162:0.002944)node5161:0.001911,((555234:0.000735,993346:0.002207)node5164:0.002254,(555144:0.002944,(1235644:0,555143:0)node5166:0.00442)node5165:0.001424)node5163:0)node5160:0.001084)node5157:0.001494)node5152:0.004735)node5151:0.001567)node5150:0.002707)node5149:0.002653)node5148:0.006614,((98964:0.025501,(84782:0.010475,((433632:0.004321,(125294:0.001471,36250:0.002944)node5172:0.000833)node5171:0,(267979:0.004321,((74588:0.000737,(260902:0.005015,504299:0.01299)node5176:0.016802)node5175:0.000831,267980:0.007278)node5174:0)node5173:0)node5170:0.013969)node5169:0.003479)node5168:0,((36255:0.000735,37598:0.000735)node5178:0.008212,((589913:0.010496,((64806:0.006156,64811:0.007862)node5182:0.002297,((64801:0.001471,64815:0.000735)node5184:0.002852,(64813:0.004419,((509921:0.001471,(1523895:0.002207,64804:0.000735)node5188:0)node5187:0.000735,(1523893:0.004419,(283637:0.002944,591142:0.001471)node5190:0.001471)node5189:0)node5186:0)node5185:0.000827)node5183:0.003205)node5181:0.00466)node5180:0,((385245:0.019314,(357699:0.000736,571888:0.00147)node5193:0.004414)node5192:0.001469,((30427:0.007176,372289:0.016219)node5195:0.003322,(((175947:0.007703,37607:0.006911)node5198:0.005432,(179411:0.01022,(175930:0.008731,175933:0.011957)node5200:0)node5199:0)node5197:0.004207,((37609:0.005747,670343:0.0071)node5202:0.004411,(54769:0.003259,((64802:0.002655,(163845:0.004131,285237:0.006928)node5206:0.000734)node5205:0.001023,((160760:0.004245,54559:0.00501)node5208:0.001793,(36253:0.004419,54771:0.006636)node5209:0)node5207:0)node5204:0.001893)node5203:0.001681)node5201:0.001907)node5196:0)node5194:0.002429)node5191:0.002196)node5179:0.007106)node5177:0.006231)node5167:0.000718)node5147:0.00335)node5144:0.006378)node5133:0.002655)node5126:0)node5120:0.01641)node5051:0.00426)node5030:0.005995)node5016:0.003783)node5014:0.016338)node5013:0.033509)node5010:0.00946)node5005:0.007712,((8895:0.010544,8897:0.008334)node5211:0.01221,(48279:0.023853,433629:0.055283)node5212:0.007927)node5210:0.005832)node5004:0.005826)node4997:0.00471)node4993:0.004891)node4946:0.003539)node4923:0.000797)node4918:0.001816)node4911:0)node4832:0.010665)node4756:0.010622)node4746:0.092786)node4738:0.027051)node4691:0.02349,((207572:0.094087,((52435:0.058496,96741:0.203682)node5216:0.016913,(611294:0.128004,((232314:0.168999,(143630:0.170085,402375:0.161978)node5220:0.033412)node5219:0.027822,((13085:0.09482,(47729:0.096888,401535:0.11486)node5223:0.030794)node5222:0.015374,(47724:0.074172,(36310:0.167128,(278186:0.075687,(515997:0.050939,(146911:0.036331,146912:0.061561)node5228:0.00992)node5227:0.029328)node5226:0.019799)node5225:0.014173)node5224:0.027956)node5221:0.018186)node5218:0.007246)node5217:0.045734)node5215:0.014802)node5214:0.026928,((885424:0.108501,(264485:0.115557,(463516:0.011433,(463521:0.021661,463522:0.016322)node5233:0.004764)node5232:0.046952)node5231:0.004238)node5230:0.009081,(((261503:0.116213,(227091:0.056586,((94420:0.070383,(261498:0.059677,273519:0.068413)node5240:0.030685)node5239:0.019789,273520:0.139244)node5238:0.014503)node5237:0.068274)node5236:0.027156,((383861:0.019051,(326972:0.033446,(383860:0.01706,383862:0.020014)node5244:0.011178)node5243:0.01763)node5242:0.030423,((118848:0.049477,(118850:0.038848,235402:0.038744)node5247:0.016934)node5246:0.021742,(575499:0.036909,((64176:0.018629,65484:0.015232)node5250:0.022053,80427:0.04602)node5249:0.010413)node5248:0.012476)node5245:0.017239)node5241:0.056101)node5235:0.023549,(((43593:0.041027,((8517:0.022989,(118683:0.038823,(31140:0.022618,51208:0.016604)node5257:0.010082)node5256:0.004946)node5255:0.018973,((8519:0.027596,(43649:0.020798,43653:0.022251)node5260:0.006105)node5259:0.023542,((332245:0.021598,44147:0.019556)node5262:0.033378,((211979:0.042299,211984:0.047191)node5264:0.009174,(28377:0.073679,38934:0.076883)node5265:0.005505)node5263:0.003407)node5261:0.011137)node5258:0.003531)node5254:0.007587)node5253:0.021886,(181671:0.140205,236742:0.156309)node5266:0.204169)node5252:0.007948,((8554:0.087025,(102178:0.031142,278977:0.061003)node5269:0.092067)node5268:0.015902,52224:0.070813)node5267:0.032579)node5251:0.003107)node5234:0.003375)node5229:0.017783)node5213:0.017532)node4690:0.0104)node3922:0.020967)node3729:0.031282)node3725:0.012606,106881:0.094873)node3724:0.002494,((178879:0.016054,49895:0.027312)node5271:0.084299,(((61976:0.003972,7913:0.006646)node5274:0.003683,(228914:0,((55293:0.001471,61971:0.005157)node5277:0,(178880:0.011829,(7908:0.002944,((62061:0.003681,(111304:0,7904:0)node5282:0)node5281:0,((36177:0.003226,61674:0.002066)node5284:0.005369,(7903:0.003967,(61970:0.004419,(7902:0.002944,(27689:0.004419,7906:0.000735)node5288:0)node5287:0)node5286:0.001186)node5285:0.001985)node5283:0.001344)node5280:0)node5279:0)node5278:0)node5276:0)node5275:0.009928)node5273:0.022145,((7924:0.06478,((34771:0.001272,(27777:0,7918:0)node5293:0.002406)node5292:0.006574,512342:0.00952)node5291:0.046838)node5290:0.009849,((((54905:0.000768,7928:0.000702)node5297:0.03399,(118141:0.004493,7932:0.010794)node5298:0.010577)node5296:0.009956,((143895:0.034602,143900:0.01681)node5300:0.018708,(((556145:0.043991,(556240:0.026075,(556235:0.013432,(876649:0.008156,(876647:0.003061,(139722:0.011281,391222:0.00755)node5308:0.004032)node5307:0.008748)node5306:0.00426)node5305:0.00595)node5304:0.006976)node5303:0.008932,(((118177:0.00837,556254:0.019911)node5311:0.004547,(556244:0.002889,556245:0.023119)node5312:0.005347)node5310:0.007634,((391219:0.039527,(189506:0.017906,391192:0.040639)node5315:0.004411)node5314:0.027586,((118157:0.042198,(118162:0.056348,391196:0.022045)node5318:0.020596)node5317:0.012584,((556248:0.039045,(7943:0.00196,86968:0.0099)node5321:0.04899)node5320:0.004236,(391206:0.016208,(135220:0.099637,391200:0.016438)node5323:0.001899)node5322:0.013207)node5319:0)node5316:0.002238)node5313:0.00368)node5309:0.00713)node5302:0.005169,((118145:0.015947,139719:0.005402)node5325:0.01706,((189493:0.012856,(118154:0,391182:0.000735)node5328:0.01329)node5327:0.013865,(((556252:0.077738,(556250:0.170168,(136490:0.098157,55117:0.065249)node5333:0.025674)node5332:0.022833)node5331:0.013492,(((118170:0.02911,(121280:0,556242:0.001471)node5337:0.013574)node5336:0.005413,(87100:0.00764,(182440:0.01307,290102:0.003176)node5339:0)node5338:0.013849)node5335:0.005576,(((86961:0,86962:0)node5342:0.002199,(7936:0.002207,7938:0.001471)node5343:0.003691)node5341:0.000779,(48164:0.002191,(103812:0.006657,(61127:0.003703,(7937:0.004419,((103832:0,86966:0)node5349:0.002943,(573744:0.002944,(86967:0,((86964:0,(61125:0,61126:0.002207)node5354:0.000735)node5353:0.000735,(86963:0.002207,(48163:0.004376,(48165:0.002815,7939:0.008013)node5357:0.000968)node5356:0.000778)node5355:0.000735)node5352:0.001471)node5351:0.001471)node5350:0)node5348:0.000735)node5347:0.002187)node5346:0.000735)node5345:0.000731)node5344:0.001463)node5340:0.006609)node5334:0.006044)node5330:0.00791,139721:0.056631)node5329:0.006171)node5326:0.006676)node5324:0.003463)node5301:0.02653)node5299:0.013544)node5295:0.001381,(((466964:0,54904:0.001471)node5360:0.025757,(8276:0.053602,(((113544:0.038629,91721:0.045169)node5364:0.011813,(109271:0.031492,(113540:0.022604,113541:0.044512)node5366:0.003815)node5365:0.01125)node5363:0.020571,(((112162:0.024186,311468:0.026282)node5369:0.027379,(103479:0.006168,(311467:0.017905,(112145:0.004282,311466:0.010487)node5372:0.005977)node5371:0.004487)node5370:0.026534)node5368:0.013893,(42648:0.054233,((112156:0.020233,(112157:0.033105,91712:0.010173)node5376:0.007133)node5375:0.004554,(1194723:0.009636,(91733:0.008573,(42650:0.006368,((1194725:0.005982,89589:0.003599)node5381:0.002242,(389352:0.006488,42645:0.001619)node5382:0.004321)node5380:0.000886)node5379:0.001938)node5378:0.002835)node5377:0.009129)node5374:0.013178)node5373:0.008018)node5367:0.008984)node5362:0.018271)node5361:0.026503)node5359:0.020914,(((((170202:0.016048,(319782:0.043383,(443640:0.005478,443646:0.020713)node5389:0.010027)node5388:0.012923)node5387:0.004412,(443636:0.032418,((443644:0.0101,492032:0.025488)node5392:0.001122,(492042:0.01132,((443631:0.055139,492034:0.049361)node5395:0.016432,((443633:0.014102,(492029:0.004917,(492030:0.005909,492031:0.008979)node5399:0.008335)node5398:0)node5397:0.003136,((492049:0.016875,((492036:0.009163,492037:0.034138)node5403:0.001664,(645280:0.005099,(492044:0.002164,492045:0.005273)node5405:0.001539)node5404:0.009496)node5402:0.010184)node5401:0.002719,(443629:0.013855,((134618:0.004527,170189:0.008755)node5408:0.002207,(492027:0.002276,(492023:0.00154,(492024:0,492028:0.000735)node5411:0.000666)node5410:0.002207)node5409:0.002983)node5407:0.008765)node5406:0)node5400:0.003127)node5396:0.000808)node5394:0.003191)node5393:0.001259)node5391:0.002127)node5390:0.005989)node5386:0.045662,(299321:0.0441,(221863:0.027644,(((260506:0.005952,(365054:0.008813,373249:0.009983)node5417:0.005959)node5416:0.020535,(224716:0.020665,(((184585:0.005057,42892:0.000882)node5421:0.011051,(686567:0.000869,(458582:0.00355,501721:0.003813)node5423:0.002942)node5422:0.004287)node5420:0.00892,(686571:0.024524,(501720:0.005156,(686569:0.009603,(686568:0.001471,(286537:0.008117,(365059:0.002207,(363190:0,411919:0)node5430:0)node5429:0)node5428:0.001471)node5427:0.003683)node5426:0)node5425:0.002255)node5424:0)node5419:0.016951)node5418:0.004006)node5415:0.002751,(((365052:0.009117,373251:0.00843)node5433:0.005766,(221866:0.011269,466963:0.050234)node5434:0.004443)node5432:0.012071,((221869:0.004145,689625:0.004153)node5436:0.036894,(((689640:0.011519,689647:0.010687)node5439:0.015686,(521033:0.001471,(402404:0.002944,402406:0.002944)node5441:0.000735)node5440:0.007282)node5438:0,((196072:0.007618,(501719:0.032379,((27697:0.021447,41697:0.007315)node5446:0.009275,(196075:0.005307,(30724:0.000652,7950:0.000818)node5448:0.003719)node5447:0.025798)node5445:0.004753)node5444:0.001491)node5443:0.002795,(((224713:0.007115,336262:0.002017)node5451:0.006566,(604079:0.002944,(403224:0.001383,(1300979:0.003593,(373250:0.004419,568884:0)node5455:0.000823)node5454:0.000735)node5453:0.000822)node5452:0.003471)node5450:0.000745,(373995:0.048744,(297798:0.004244,(224708:0.002945,(34774:0.001469,(278164:0.002944,(34773:0.017051,469658:0)node5461:0)node5460:0.015556)node5459:0)node5458:0.018745)node5457:0)node5456:0)node5449:0.002125)node5442:0.001607)node5437:0.004036)node5435:0.006074)node5431:0)node5414:0.006333)node5413:0.006459)node5412:0.007026)node5385:0.002243,(((149986:0.015387,189504:0.028474)node5464:0.060639,(29144:0.024818,(169291:0.048296,(299323:0.015229,(299324:0.017113,299325:0.006353)node5468:0.002128)node5467:0.025179)node5466:0.007615)node5465:0.011351)node5463:0.001933,((((169289:0.023204,42556:0.024568)node5472:0.027444,((42552:0.022623,((126315:0.019214,930266:0.036176)node5476:0.035972,(42486:0.035685,42563:0.030183)node5477:0.007106)node5475:0.0033)node5474:0.004154,(270556:0.023865,((1396868:0.022104,((1577992:0.02378,303996:0.04641)node5482:0.004703,(1577991:0.0283,(370024:0,(27695:0,357590:0)node5485:0.002207)node5484:0.006421)node5483:0.003037)node5481:0.001658)node5480:0.006203,((642551:0.041434,(1545851:0.026097,(42492:0.028174,681919:0.088828)node5489:0.009378)node5488:0.024567)node5487:0.008255,(42514:0.017134,(42528:0.005356,42529:0.047064)node5491:0.00179)node5490:0.002154)node5486:0.001169)node5479:0.0022)node5478:0.005638)node5473:0)node5471:0.003061,((480914:0.029634,(1194720:0.060641,36673:0.107775)node5494:0.010633)node5493:0.027416,((149983:0.050174,(163991:0.012908,1642578:0.016721)node5497:0.013073)node5496:0.004108,(390452:0.021563,(((((30993:0.007703,310915:0.003786)node5503:0.001849,(365580:0.002271,8001:0.012512)node5504:0.004846)node5502:0.00335,(175798:0.018242,(90670:0.024526,(66913:0.005295,(7998:0.004875,(1498488:0,(1498487:0.000735,64534:0.002207)node5510:0)node5509:0.005442)node5508:0.003164)node5507:0)node5506:0.007722)node5505:0.005449)node5501:0.002899,(((337630:0.032119,390428:0.021311)node5513:0.003096,(93621:0.011212,(13013:0.008703,33541:0.005318)node5515:0.00396)node5514:0.01509)node5512:0.00555,(((1080460:0.009762,((1145316:0.002306,337641:0.003583)node5520:0.011737,(175788:0.005988,175789:0.003206)node5521:0.011118)node5519:0.002694)node5518:0.005595,((1193064:0.002944,(175792:0.003756,(323804:0.001594,(1604542:0.009388,(1234273:0,1610892:0)node5527:0.00349)node5526:0.002539)node5525:0.00807)node5524:0.00287)node5523:0,(175787:0,((175793:0.004419,((1503466:0.006636,175794:0)node5532:0.008117,(78871:0.001471,(1193068:0.014735,(323806:0.002944,(78879:0.003681,78880:0.004419)node5536:0)node5535:0.006457)node5534:0.002467)node5533:0.001471)node5531:0)node5530:0.000735,1407672:0.002207)node5529:0)node5528:0)node5522:0.005406)node5517:0.008239,390418:0.021387)node5516:0.002495)node5511:0.002086)node5500:0.001628,(((490146:0.014452,((255572:0.011815,(1150220:0.004849,(309911:0.002829,645123:0.009716)node5543:0)node5542:0.007695)node5541:0.006824,243562:0.062527)node5540:0.004374)node5539:0.0051,(175796:0.021657,(329966:0.009644,(175797:0.001571,((395014:0.011835,94993:0.009606)node5548:0.003042,30991:0.005059)node5547:0.00147)node5546:0.005998)node5545:0.00794)node5544:0.006072)node5538:0.000977,((270531:0.017725,(385276:0.03987,(1046110:0.017378,1621551:0.027724)node5552:0.010279)node5551:0.010421)node5550:0.005409,((329969:0.021727,(175801:0.007827,((262081:0.002944,349546:0)node5557:0.005211,(329967:0.015505,(1194547:0.002944,262080:0.000734)node5559:0.001524)node5558:0.000734)node5556:0.001708)node5555:0.001471)node5554:0.008994,((175774:0.025252,400069:0.00998)node5561:0.001147,(((231675:0.004045,571294:0.004056)node5564:0.004059,(175781:0.004328,278780:0.00525)node5565:0.003916)node5563:0.003833,((205338:0.046141,278783:0.008)node5567:0.005735,(175778:0.017084,(385307:0.014372,(221676:0.028845,((1276109:0.006173,(1677761:0.000913,349549:0.00868)node5573:0.008029)node5572:0.011896,(175784:0.011816,((400079:0.001478,400080:0.000727)node5576:0,((1128653:0.007056,221673:0.025028)node5578:0.008756,(221672:0.000735,(1643569:0.008858,1677762:0)node5580:0.011087)node5579:0.000727)node5577:0)node5575:0.008149)node5574:0.00571)node5571:0.00776)node5570:0.037375)node5569:0.002155)node5568:0.001539)node5566:0.005751)node5562:0.000764)node5560:0.007527)node5553:0.004959)node5549:0.003832)node5537:0.002063)node5499:0.01557)node5498:0.010213)node5495:0.008745)node5492:0.004412)node5470:0.015966,(((327762:0.009495,643345:0.022389)node5583:0.010546,((357290:0.030332,(154816:0.009815,(((322109:0.006082,(322131:0.014479,(1436202:0.007532,278166:0.01124)node5591:0.006658)node5590:0.001729)node5589:0.009742,((357286:0,(278176:0.000735,(278178:0.002944,(1347091:0.002944,143403:0)node5596:0.002944)node5595:0.000735)node5594:0.002207)node5593:0.001471,143405:0.000735)node5592:0.007192)node5588:0.00102,((357281:0.011424,357285:0.006076)node5598:0.001795,(457506:0.008694,((90735:0,(75329:0.002207,(341117:0.013325,(357287:0.001471,405651:0)node5604:0.006639)node5603:0.00368)node5602:0)node5601:0.004086,((457520:0.001469,457521:0.011089)node5606:0.004828,((1325550:0.006639,1550064:0.010347)node5608:0.00442,((457514:0.004423,457516:0.010343)node5610:0.000733,(118138:0.00886,((118130:0.000735,149980:0.001471)node5613:0.001471,(457511:0.001471,(341118:0.008639,((118129:0.003378,118131:0.009365)node5617:0.005608,(166482:0.011071,264551:0.018587)node5618:0.002938)node5616:0.00272)node5615:0.002747)node5614:0.00147)node5612:0.001469)node5611:0)node5609:0)node5607:0.001804)node5605:0.001468)node5600:0.009039)node5599:0.003589)node5597:0.005366)node5587:0.001467)node5586:0.001821)node5585:0.002133,((154813:0.001472,(70543:0.010345,((154811:0.002813,(143398:0.000735,7973:0.001471)node5624:0.001602)node5623:0.002207,((61316:0.003682,(154821:0.002207,418132:0.000735)node5627:0.001471)node5626:0.002945,(154819:0,(154815:0.003682,(154827:0.011832,7971:0.00147)node5630:0.002945)node5629:0.002207)node5628:0.000735)node5625:0.005027)node5622:0.000865)node5621:0.000735)node5620:0.013321,(((516038:0.006273,(1435194:0.009295,(1396429:0.008124,((297511:0.011676,7980:0.012435)node5637:0.014655,(297510:0.000734,340416:0.005159)node5638:0.006021)node5636:0.001829)node5635:0.001521)node5634:0.002032)node5633:0.003029,(1396451:0.011803,((241451:0.005896,241472:0.003682)node5641:0,(1590170:0.016276,(241444:0,(241446:0.005896,278181:0.001471)node5644:0)node5643:0.002765)node5642:0.000944)node5640:0.001499)node5639:0.004113)node5632:0.009141,((149982:0.009121,(154348:0.005088,187331:0.003102)node5647:0.009214)node5646:0.01264,((297507:0.007174,341099:0.004856)node5649:0.006357,((1396425:0.010342,357288:0.017273)node5651:0.004966,((135647:0.004933,(341128:0.002944,357282:0)node5654:0.002495)node5653:0.014587,(1652672:0.01771,(1173612:0.001672,((1324795:0.004419,(1769393:0.005896,(341125:0,(1620450:0.00507,1783473:0.001046)node5661:0.001983)node5660:0.002207)node5659:0)node5658:0.002119,(595395:0.003145,(1677794:0.026016,((1564187:0.002995,422203:0.002894)node5665:0.004138,992332:0.038086)node5664:0.001125)node5663:0.002933)node5662:0)node5657:0)node5656:0)node5655:0.008565)node5652:0.005511)node5650:0)node5648:0.001523)node5645:0)node5631:0.002207)node5619:0)node5584:0.00504)node5582:0,(643344:0.030034,((1219349:0.010397,((((369625:0.00368,((369630:0.026093,400010:0.014083)node5674:0.001454,(887867:0.013319,(1093611:0.002207,1093613:0.002944)node5676:0.004419)node5675:0)node5673:0)node5672:0.000744,((369663:0.008724,(369676:0.003357,(172910:0.001667,887869:0.001274)node5680:0.003816)node5679:0.000934)node5678:0.001598,(400002:0.006627,(887870:0.00589,(516014:0.002207,((369658:0.00223,643389:0.051314)node5685:0.002946,(137080:0.012509,(1277746:0.007345,172908:0.003715)node5687:0.001106)node5686:0.00119)node5684:0.001447)node5683:0.003692)node5682:0.000734)node5681:0)node5677:0)node5671:0.002684,((304914:0.00454,307959:0.005895)node5689:0.004483,((307955:0.002333,75366:0.00739)node5691:0.011235,1608454:0.024187)node5690:0.003583)node5688:0.007311)node5670:0.001835,((227283:0.018064,((77794:0.004615,(137039:0.063028,40830:0.010182)node5696:0.001466)node5695:0.000431,((263535:0.014604,263537:0.009647)node5698:0.007314,((263525:0.00442,263530:0.00147)node5700:0.006814,(361644:0.005884,((263519:0.001471,(263515:0,334711:0.000735)node5704:0.000735)node5703:0.000366,(279401:0.000735,(361645:0.001471,361647:0)node5706:0)node5705:0.002144)node5702:0.000444)node5701:0.004262)node5699:0.008771)node5697:0.012426)node5694:0.002702)node5693:0.00226,((((643373:0.016869,(1606683:0.012052,723640:0.021783)node5711:0.012188)node5710:0.002392,((1606681:0.030419,(643360:0.019255,(369660:0.017404,(227288:0.009847,643381:0.037987)node5716:0.004156)node5715:0.010996)node5714:0.000838)node5713:0.001666,(370357:0.011863,(369631:0.003074,(210638:0.005726,464755:0.003116)node5719:0.002076)node5718:0)node5717:0.006602)node5712:0)node5709:0.000875,((205135:0.011154,27708:0.004749)node5721:0.028506,(((369671:0.003323,865996:0.007212)node5724:0.005595,((369656:0.000734,369674:0.002944)node5726:0.005885,(160766:0.014052,(1240730:0.003392,(369639:0.002496,670200:0.001182)node5729:0.000735)node5728:0.001037)node5727:0.00147)node5725:0.001575)node5723:0.000763,((356813:0.002944,75336:0.006637)node5731:0.005094,(1382617:0.00567,((76593:0.070446,(1544377:0.004371,356814:0.006119)node5735:0.008419)node5734:0.009394,(1539280:0.008319,((1279364:0.000735,356809:0.001471)node5738:0.003275,(356810:0,356812:0.001471)node5739:0.00114)node5737:0.001602)node5736:0.005381)node5733:0.00471)node5732:0.001175)node5730:0)node5722:0.015889)node5720:0.002087)node5708:0.002067,(((270005:0.006061,381606:0.004996)node5742:0.000734,((1446309:0.005271,1592896:0.010972)node5744:0,((352921:0.002857,(221414:0,(172906:0.011831,75369:0.001471)node5748:0.001471)node5747:0.005246)node5746:0.002809,(994863:0.009226,(369654:0.008021,(748366:0.00296,((866009:0.004435,(343526:0.006489,(327692:0.000735,343525:0)node5755:0.004947)node5754:0.00255)node5753:0,((643462:0.006636,(327704:0.000735,(183908:0,(75362:0.001471,(172905:0.001471,327696:0.000735)node5761:0.000735)node5760:0.004419)node5759:0)node5758:0)node5757:0.001454,((327700:0.000735,(137067:0.002944,343527:0.002944)node5764:0.002207)node5763:0.000735,(203117:0.008061,(263547:0.000735,263549:0.000735)node5766:0.001976)node5765:0.001023)node5762:0.000752)node5756:0)node5752:0)node5751:0.002495)node5750:0.000824)node5749:0)node5745:0.001631)node5743:0.001521)node5741:0,(((319321:0.002207,319323:0.002944)node5769:0.007379,((52617:0.002944,(101364:0,(217509:0.001471,(145527:0.001471,763460:0.002944)node5774:0)node5773:0)node5772:0.000735)node5771:0,((1211648:0,367866:0.008858)node5776:0.001471,((1745989:0.014004,369635:0.012506)node5778:0.001608,(1548121:0.012574,(749190:0.002207,(1045198:0,(1045269:0,(630221:0,749191:0)node5783:0)node5782:0)node5781:0)node5780:0)node5779:0.000735)node5777:0.000735)node5775:0.002944)node5770:0.001471)node5768:0.000735,(((643452:0.004122,(471580:0.005515,(381598:0.002207,471579:0.000735)node5788:0.002305)node5787:0.001018)node5786:0.002505,(643448:0.002207,(172907:0.004419,(1217998:0.008117,683832:0.02155)node5791:0)node5790:0)node5789:0.000735)node5785:0.000735,(((177615:0.007377,295399:0.001471)node5794:0.002207,(84645:0.007376,(295400:0.003682,651568:0.003682)node5796:0.001471)node5795:0)node5793:0.000735,((471577:0,(643324:0.007376,(1104243:0.007377,(352451:0.023062,643367:0.003683)node5801:0.001468)node5800:0)node5799:0.002207)node5798:0.000735,((182800:0.003681,932675:0.002944)node5803:0.000735,(304045:0.002207,(1204403:0,198507:0.001471)node5805:0.001471)node5804:0.002944)node5802:0.000735)node5797:0)node5792:0)node5784:0.001471)node5767:0.001308)node5740:0.000897)node5707:0)node5692:0)node5669:0.002924)node5668:0.005096,((((487618:0.073013,(127599:0.007781,(144739:0.00875,7955:0.002317)node5811:0.012165)node5810:0.013339)node5809:0.01263,487621:0.137187)node5808:0.006507,((432411:0.01952,(345260:0.027474,(244134:0.030004,244133:0.034798)node5815:0)node5814:0.002737)node5813:0.029138,(353259:0.072916,((209118:0.024352,(516811:0.012815,75360:0.006816)node5819:0.003486)node5818:0.00399,(643386:0.044953,(1504033:0.012662,497986:0.020134)node5821:0.00666)node5820:0.00569)node5817:0.021738)node5816:0.010658)node5812:0.008242)node5807:0.012997,(143615:0.002213,(((1756417:0.012505,516034:0.042617)node5825:0.00548,(((180931:0.005897,(1465724:0.008859,(1463496:0,857638:0.005157)node5830:0.003681)node5829:0)node5828:0.001166,(238031:0.017804,(7959:0.00147,496980:0.026832)node5832:0.002208)node5831:0.002818)node5827:0.001166,(((75372:0.001644,(13095:0.00337,7965:0.001281)node5836:0.001972)node5835:0.002034,(((1471755:0,1523555:0)node5839:0,(756765:0.002207,(1458563:0.002207,(747040:0,747041:0)node5842:0)node5841:0.000735)node5840:0.000735)node5838:0.002944,(1286311:0.002944,((1286312:0,(1204564:0,1564186:0)node5846:0.001471)node5845:0.002945,(678552:0.000767,(211491:0.001502,((1610701:0.012574,(1045278:0,1628817:0.001471)node5851:0)node5850:0.004419,(678551:0.001471,(211488:0,678550:0.000735)node5853:0.000735)node5852:0.000735)node5849:0.00144)node5848:0.000735)node5847:0.017774)node5844:0.002206)node5843:0)node5837:0)node5834:0,(((327405:0.000806,(1001925:0.001471,933226:0)node5857:0.004348)node5856:0,(327403:0.008118,(70541:0.001147,((1753971:0.002333,80810:0.004294)node5861:0.002207,(1446899:0.003681,(141458:0.001471,39568:0)node5863:0.001471)node5862:0.001597)node5860:0.004205)node5859:0.001147)node5858:0.0014)node5855:0.000806,((172914:0.003681,994862:0.002944)node5865:0.000735,((1616773:0.000399,352917:0.002144)node5867:0.000399,((180933:0.001471,194366:0.000735)node5869:0,(((194365:0,436498:0)node5872:0,(291816:0.000735,(291482:0.003681,933992:0.001471)node5874:0.002207)node5873:0.000735)node5871:0,((291825:0.006636,381608:0)node5876:0,(((1582966:0.002207,194371:0.000735)node5879:0,(1698368:0,((70551:0.003681,857721:0.002207)node5882:0.000735,(70548:0,(1435197:0.000735,75350:0)node5884:0)node5883:0.000735)node5881:0.000735)node5880:0.000735)node5878:0,((75356:0.003681,(291826:0,70546:0.000735)node5887:0.001471)node5886:0.000735,(75358:0.000735,(75354:0,(77646:0.000735,(75352:0.000735,(1734381:0,(1737341:0,(75353:0,(1582276:0,1734380:0)node5895:0)node5894:0)node5893:0)node5892:0)node5891:0)node5890:0.000735)node5889:0)node5888:0)node5885:0.000735)node5877:0)node5875:0)node5870:0)node5868:0)node5866:0.000735)node5864:0.001471)node5854:0.000735)node5833:0)node5826:0)node5824:0.000752,(((38762:0.011491,496985:0.013674)node5898:0.002202,(((1785604:0.004231,(328520:0.001469,(180935:0.014812,643383:0.001469)node5903:0)node5902:0.003135)node5901:0.001973,(328523:0.002207,((291814:0,(328524:0,80793:0.000735)node5907:0)node5906:0.000735,(328525:0,(585236:0,(351240:0.005641,354114:0.006412)node5910:0.005642)node5909:0.000735)node5908:0)node5905:0)node5904:0.006197)node5900:0.002881,((418128:0.005158,(((180937:0.032845,342434:0.005505)node5915:0.007588,(564073:0.009601,(1292141:0.004453,(1420981:0.007901,172917:0.006117)node5918:0.001956)node5917:0.002425)node5916:0)node5914:0.001721,((27704:0.002993,(1265459:0.01891,234792:0.002993)node5921:0)node5920:0.007667,((1564185:0.002944,328546:0.000735)node5923:0,((1463498:0.000729,75332:0.07808)node5925:0.002213,((328535:0.002207,(143612:0.001471,643368:0.003681)node5928:0.000735)node5927:0,((1001917:0.014047,(1451183:0.005141,581202:0.002223)node5931:0)node5930:0.000752,(564075:0.001471,933220:0.002207)node5932:0.000735)node5929:0)node5926:0)node5924:0)node5922:0.001471)node5919:0.001471)node5913:0.001471)node5912:0.000756,(564176:0.007762,((171525:0.002514,328532:0.007229)node5935:0.006814,(((90753:0.001018,(497908:0.008493,581200:0.006267)node5939:0.00015)node5938:0.001362,(328526:0.005568,(51549:0.004349,90751:0.002406)node5941:0.002406)node5940:0)node5937:0.00188,((86924:0.005896,(171530:0.002207,(171527:0.006636,171529:0)node5945:0)node5944:0)node5943:0.006636,((143606:0.007377,(332172:0.010225,(328529:0.00306,(643369:0,(1538613:0.000735,1663197:0.001471)node5951:0.002944)node5950:0.001355)node5949:0)node5948:0.000851)node5947:0.002207,(354116:0.004419,(291819:0.006637,((149978:0.004285,328518:0.001906)node5955:0.001906,(437758:0.007377,(369680:0,437757:0.002207)node5957:0.003682)node5956:0.000734)node5954:0.000735)node5953:0.001471)node5952:0.000735)node5946:0)node5942:0)node5936:0.001139)node5934:0.001492)node5933:0.001067)node5911:0.005005)node5899:0.003472)node5897:0.002551,(516036:0.006569,((143608:0.002944,352920:0)node5960:0.002139,(((27717:0.012069,(((75334:0.003681,933216:0.002207)node5966:0,((80784:0.002207,(80789:0.011832,80791:0.003683)node5969:0.000733)node5968:0.000735,((481687:0.007379,80790:0.00442)node5971:0.0019,(881187:0.015873,(430564:0.008896,(481701:0.005775,80807:0.007341)node5974:0.000892)node5973:0.004082)node5972:0.002207)node5970:0.002514)node5967:0)node5965:0.001485,((80808:0.007317,(481777:0.058332,(80806:0.005799,(481700:0.010997,80805:0.003774)node5979:0.001483)node5978:0.002298)node5977:0.001537)node5976:0,((80798:0.009512,(192373:0.004341,80800:0.006718)node5982:0.002956)node5981:0.007864,(58327:0.008335,(339858:0.012389,(1356016:0.014259,(112179:0.004833,80797:0.001127)node5986:0.005646)node5985:0.002206)node5984:0.002456)node5983:0.004871)node5980:0.001162)node5975:0.002876)node5964:0.006021)node5963:0.004682,245975:0.00629)node5962:0.001207,(((291815:0.004373,(1297001:0.000735,1792849:0)node5990:0.001517)node5989:0.003682,(28800:0.003681,((38527:0.002944,58317:0)node5993:0.001471,(77803:0.005157,(58323:0.005897,(1245217:0.010343,(54556:0.001471,886298:0.009601)node5997:0.000735)node5996:0)node5995:0.00147)node5994:0)node5992:0)node5991:0.005851)node5988:0.001159,((42663:0.004983,((71752:0,71757:0.001471)node6001:0.004085,(61318:0.005573,(71759:0.014973,(28795:0.000906,(90988:0.004826,(13477:0.007986,28791:0.002524)node6006:0.005751)node6005:0.001767)node6004:0.003561)node6003:0.004761)node6002:0.005277)node6000:0.000735)node5999:0.001646,(317925:0.00596,(67549:0.028442,((263870:0.000735,(151740:0.001471,(264447:0.004419,(263867:0.000416,263868:0.001374)node6013:0.000416)node6012:0)node6011:0.000735)node6010:0.002357,((1001947:0.002944,(219677:0.002944,(319226:0.002944,357291:0)node6017:0.004419)node6016:0)node6015:0.00147,((219680:0.007965,(1470150:0.001728,58324:0.003445)node6020:0.038971)node6019:0.002395,(286774:0.004421,(219681:0.001471,564076:0.005157)node6022:0.000734)node6021:0.001471)node6018:0)node6014:0.002059)node6009:0.006738)node6008:0.00427)node6007:0.001736)node5998:0.001848)node5987:0.006141)node5961:0.000921)node5959:0.000735)node5958:0.001539)node5896:0.000719)node5823:0.002218)node5822:0.006669)node5806:0.004008)node5667:0.008429)node5666:0.00077)node5581:0.018139)node5469:0.002872)node5462:0.002963)node5384:0,(((170206:0.044339,(170196:0.013634,(170193:0.032986,170199:0.022618)node6027:0.011297)node6026:0.003545)node6025:0.020613,((89574:0.050117,(477781:0.008238,(61620:0.007388,(126305:0.003424,126308:0.003202)node6032:0.003389)node6031:0.004207)node6030:0.003968)node6029:0.015465,(((256424:0.013234,8010:0.001624)node6035:0.014513,((75937:0.012628,75939:0.02659)node6037:0.002419,(75934:0.002207,75935:0)node6038:0.041938)node6036:0.003772)node6034:0.027384,((201378:0.000735,(511734:0.001471,((1542449:0.000735,201377:0.002944)node6043:0.000735,(36185:0.005896,(1767050:0.000735,(565241:0,565240:0)node6046:0)node6045:0)node6044:0)node6042:0.000735)node6041:0)node6040:0.004474,(((348696:0.001471,89337:0.002944)node6049:0.001408,(59296:0.001405,((27773:0,348707:0)node6052:0,(59861:0.000735,(348710:0,(107322:0,((1735697:0,348708:0)node6057:0,(340692:0,59291:0)node6058:0)node6056:0)node6055:0)node6054:0.000735)node6053:0)node6051:0.000145)node6050:0)node6048:0.005086,(((1115630:0.002944,1302316:0)node6061:0.000735,(633558:0.001471,(201498:0.000735,62062:0.001471)node6063:0)node6062:0)node6060:0.000735,(8042:0.000735,(((227976:0.002944,8030:0.004419)node6067:0,(8036:0,(8034:0.002207,(374848:0.000735,(8038:0,83385:0)node6071:0)node6070:0)node6069:0)node6068:0.005157)node6066:0,(((8019:0,(8017:0.003681,8023:0.001471)node6075:0.001471)node6074:0,(74940:0.000735,(412663:0.003681,(173242:0.000735,(8021:0,90313:0)node6079:0)node6078:0)node6077:0.005158)node6076:0.001471)node6073:0.001471,72053:0.000735)node6072:0.005158)node6065:0.000735)node6064:0.000735)node6059:0.002262)node6047:0)node6039:0.009815)node6033:0.011144)node6028:0.002057)node6024:0.004641,(((91975:0.023127,(48457:0.101223,68509:0.108522)node6083:0.01989)node6082:0.024106,(170203:0.031623,(61084:0.003019,((8014:0.009456,(182223:0,240830:0.002207)node6088:0.002352)node6087:0.001375,(30960:0.018986,((418454:0.009073,(240825:0.001471,350774:0)node6092:0.005046)node6091:0.04667,(137522:0.011313,(240824:0.001471,(221867:0.002207,306639:0)node6095:0)node6094:0.001987)node6093:0.000974)node6090:0.008627)node6089:0.001033)node6086:0.00151)node6085:0.024656)node6084:0.010582)node6081:0.004331,((143306:0.007319,143307:0.004645)node6097:0.035687,(((143313:0.013997,197546:0.013127)node6100:0.026457,(136300:0.010437,(261076:0.027902,((1481781:0.011146,(143315:0.001919,1537714:0.00397)node6105:0.001719)node6104:0.002013,143314:0.005182)node6103:0.031517)node6102:0.006164)node6101:0.004007)node6099:0.011247,((143321:0.013901,(143322:0.044581,143323:0.028847)node6108:0.020248)node6107:0.011433,((((143326:0.004352,81385:0.003188)node6112:0.020006,(81370:0.057906,(143325:0.007698,143894:0.013868)node6114:0.028631)node6113:0.011543)node6111:0.003959,((143327:0.038037,94919:0.036712)node6116:0.023265,(((64108:0.024133,94939:0.048886)node6119:0.010746,(181440:0.048575,(181443:0.048194,(181445:0.003767,181447:0.004545)node6122:0.009009)node6121:0.006389)node6120:0.00208)node6118:0.013836,(409996:0.060361,(((241836:0.010026,332423:0.026079)node6126:0.032811,(332421:0.082502,(143328:0.034328,332670:0.085988)node6128:0.026612)node6127:0.014659)node6125:0.014605,((8063:0.032199,181408:0.122204)node6130:0.013325,(69944:0.008258,(81636:0.005787,(8056:0.003696,((185739:0.000805,8060:0.004349)node6135:0,(8058:0.002944,((185735:0.001859,44932:0.004269)node6138:0.002706,(8049:0.002945,(1042646:0,8052:0)node6140:0.000734)node6139:0)node6137:0.002945)node6136:0.000805)node6134:0.001386)node6133:0.004865)node6132:0.009639)node6131:0.016709)node6129:0.00157)node6124:0.015221)node6123:0.013392)node6117:0.006382)node6115:0.008154)node6110:0.003758,(((181438:0.008028,(181437:0.005292,47700:0.019949)node6144:0.002899)node6143:0.006258,((((143333:0.098242,143334:0.01128)node6148:0.024825,(107241:0.002786,(182780:0.003559,88663:0.000932)node6150:0.003807)node6149:0.012456)node6147:0.019446,((181431:0.009905,88682:0.001968)node6152:0.106097,(88656:0.023738,(143337:0.008797,(181433:0.004113,181435:0.010862)node6155:0.004156)node6154:0.008495)node6153:0.020473)node6151:0.008426)node6146:0.004172,((88660:0.009224,88713:0.012176)node6157:0.003627,(565081:0.022264,((565083:0,(88671:0,(181429:0,565079:0.086077)node6162:0)node6161:0.000735)node6160:0.041622,(143336:0.032268,((565076:0.004633,565089:0.007165)node6165:0.001718,(565077:0.008193,565078:0.006471)node6166:0)node6164:0.026985)node6163:0.022312)node6159:0.009784)node6158:0.007485)node6156:0.005386)node6145:0.001425)node6142:0.004108,(((181404:0.020079,181406:0.017363)node6169:0.01482,(181393:0.099871,(181397:0.015693,(181399:0.211117,228346:0.018495)node6172:0.007193)node6171:0.007716)node6170:0.042542)node6168:0.011868,(((215391:0.12429,((1147745:0.056916,1503337:0.016013)node6177:0.012039,(1147744:0.031449,270530:0.011383)node6178:0.005935)node6176:0.04027)node6175:0.022294,(((342443:0.008972,(1772269:0.022156,626244:0.007107)node6182:0.014765)node6181:0.017878,(150448:0.174654,((206124:0.025643,270546:0.032801)node6185:0.008545,(206154:0.003502,215343:0.002427)node6186:0.025067)node6184:0.000781)node6183:0.000538)node6180:0.004132,((181453:0.002448,(143342:0.012823,390316:0.025188)node6189:0.003815)node6188:0.03256,(((215339:0.016384,215342:0.015656)node6192:0.070478,270527:0.071195)node6191:0.017959,((693459:0.027031,(1147755:0.010457,161466:0.020704)node6195:0.05516)node6194:0.004789,((109291:0.013168,((109274:0.007947,109284:0.007552)node6199:0.002242,(109276:0.001471,109280:0.003681)node6200:0.002358)node6198:0)node6197:0.001732,((109281:0.011037,(109286:0.008799,109289:0.004296)node6203:0.000967)node6202:0,(109285:0.005263,(103715:0.004229,109288:0.000924)node6205:0.000956)node6204:0.003317)node6201:0.003496)node6196:0.028363)node6193:0.015498)node6190:0.004445)node6187:0.004026)node6179:0.002416)node6174:0.008133,((((43700:0.145097,(181450:0.118804,((143340:0.00827,205130:0.017103)node6212:0.011115,(138129:2.7e-05,1620288:0.000709)node6213:0.021763)node6211:0.020405)node6210:0.007432)node6209:0.008256,((215404:0.056202,(205123:0.027367,(188929:0.008744,(413233:0.001472,(1333460:0.001471,(188791:0,215402:0)node6220:0)node6219:0.000734)node6218:0.005546)node6217:0.005964)node6216:0.0195)node6215:0.016674,((((1749025:0.019965,313441:0.02883)node6224:0.021001,1679032:0.034454)node6223:0.009778,1535806:0.04761)node6222:0.010878,64144:0.060026)node6221:0.014007)node6214:0.009101)node6208:0.006413,((215395:0.058599,(215349:0.018893,83883:0.017636)node6227:0.023669)node6226:0.008568,(((86224:0.011044,308080:0.009135)node6230:0.028084,(78195:0.021837,(86232:0.030124,86235:0.009579)node6232:0.003916)node6231:0.007171)node6229:0.004147,((86241:0.0257,(284583:0.028019,(357168:0.042879,(325276:0.032343,(357170:0.010524,(308085:0.004893,933221:0.011358)node6239:0.005409)node6238:0.009675)node6237:0.008523)node6236:0.035145)node6235:0.006164)node6234:0.009362,(86220:0.014229,((((983304:0.004958,167449:0.004771)node6244:0.009475,((1054643:0.014992,(166754:0.001471,714205:0)node6247:0.009505)node6246:0.006598,((1109017:0.011469,1365706:0.007816)node6249:0.004456,((409849:0,86205:0.014064)node6251:0,(166764:0,508010:0.042064)node6252:0)node6250:0.028284)node6248:0.001151)node6245:0.02273)node6243:0.003691,(((1302786:0.010785,(88200:0.007708,88201:0.003728)node6256:0.009967)node6255:0.006205,(1286091:0.026254,(497222:0.062752,(1302777:0.022327,(267130:0.008117,548466:0)node6260:0.036495)node6259:0.02094)node6258:0.014042)node6257:0.004377)node6254:0.001073,((83876:0.01172,(1643632:0.007242,933223:0.004575)node6263:0.004526)node6262:0.002528,((150325:0.03394,(55556:0.005922,88147:0.036933)node6266:0.012302)node6265:0.003294,(166745:0.018785,((178221:0.001161,262098:0.006209)node6269:0.002976,(646541:0.009229,(249134:0.009788,646537:0.005868)node6271:0.00191)node6270:0.002509)node6268:0.002821)node6267:0.008874)node6264:0.001925)node6261:0.006591)node6253:0)node6242:0.006967,((1238289:0,764832:0.010343)node6273:0.025598,(1285437:0.021467,(1515623:0.023124,(1285428:0.037876,376893:0.015223)node6276:0.002334)node6275:0)node6274:0.008547)node6272:0.007406)node6241:0.027097)node6240:0.004253)node6233:0.001779)node6228:0.007733)node6225:0.009092)node6207:0.008889,((((((270537:0.038681,(8187:0.051164,((210139:0.050526,435218:0.060859)node6285:0.064902,(392545:0.071156,(445362:0.000811,70868:0.000661)node6287:0.027185)node6286:0.02524)node6284:0.017265)node6283:0.005864)node6282:0.008294,(8245:0.005862,(13720:0.001471,(13721:0,(384371:0.000735,(13603:0.000735,(13575:0.000735,215398:0.001471)node6293:0)node6292:0)node6291:0.000735)node6290:0)node6289:0.009171)node6288:0.01144)node6281:0.002959,((141264:0.099655,173247:0.06284)node6295:0.013298,((173342:0.002944,(173339:0.001471,435999:0)node6298:0)node6297:0.015774,((436009:0.005353,((173321:0.001457,41447:0.000749)node6302:0.003545,(302047:0.001471,8161:0)node6303:0.003801)node6301:0)node6300:0.015594,(179359:0.006682,(948070:0.00227,((274469:0.011794,(181460:0.001472,274471:0.005157)node6308:0.001511)node6307:0,(146146:0.008324,((36212:0.000735,83875:0.000735)node6311:0.003681,(58220:0.000735,(146143:0,166264:0)node6313:0)node6312:0)node6310:0.007538)node6309:0.004025)node6306:0.000713)node6305:0.000754)node6304:0.016573)node6299:0.011537)node6296:0.003859)node6294:0.005809)node6280:0.003801,((195621:0.112846,((366931:0.010765,366934:0.017982)node6317:0.053217,((665865:0.18206,((341731:0.034617,435147:0.022977)node6321:0.01859,(626211:0.068788,(435148:0.043506,(244447:0.011666,(1754211:0.014014,(1148508:0.000735,341728:0)node6326:0.016656)node6325:0.005592)node6324:0.03152)node6323:0.009378)node6322:0.01497)node6320:0.05143)node6319:0.026072,((8286:0.077179,195596:0.069278)node6328:0.035792,((435138:0.048152,(28829:0.031723,520517:0.016356)node6331:0.072575)node6330:0.013893,((195614:0.100863,195642:0.063783)node6333:0.010442,((1302775:0,244454:0.001471)node6335:0.040732,367194:0.054578)node6334:0.01494)node6332:0.019093)node6329:0.008923)node6327:0.010476)node6318:0.011292)node6316:0.010932)node6315:0.00827,((443798:0.031624,(526620:0.03442,(1156758:0.023746,526618:0.039507)node6339:0.005667)node6338:0.015652)node6337:0.038532,((721932:0.063166,(1497103:0.047653,(366905:0.01414,(366892:0.018734,(195604:0.00852,366907:0.003363)node6345:0.040153)node6344:0.010594)node6343:0.017489)node6342:0.020243)node6341:0.019924,(((171416:0.046839,367197:0.027912)node6348:0.04384,(8255:0.005385,(141886:0.007275,66718:0.004697)node6350:0.009418)node6349:0.010326)node6347:0.010184,(244455:0.042285,((82366:0.00951,98923:0.008652)node6353:0.004912,((111784:0.004432,(195615:0,8267:0)node6356:0.006073)node6355:0.005344,((195624:0.00284,244449:0.003048)node6358:0.003644,(245875:0.001574,(143345:0.012574,195632:0)node6360:0.00284)node6359:0.002304)node6357:0.016633)node6354:0.003681)node6352:0.017362)node6351:0.005424)node6346:0.013514)node6340:0.007134)node6336:0.008489)node6314:0.004917)node6279:0.022677,((1040949:0.007202,((1040955:0.024806,443748:0.013113)node6364:0.002242,(661228:0.028678,(((1111468:0.034152,48196:0.019071)node6368:0.001972,(48193:0.025992,48194:0.03116)node6369:0.026542)node6367:0.004193,((1040953:0.093374,143330:0.009053)node6371:0.006882,(1003962:0.034292,(48171:0.005468,(1111460:0.003768,(370040:0.002727,479651:0.004637)node6375:0.010143)node6374:0.00491)node6373:0.005641)node6372:0.005869)node6370:0.001775)node6366:0.001301)node6365:0.003859)node6363:0.002199)node6362:0.034292,((((1040945:0.01313,(100190:0.008867,(50794:0.023396,83878:0.013028)node6381:0.002676)node6380:0.039534)node6379:0.003865,(1040957:0.090426,((270574:0.05583,586861:0.028783)node6384:0.030518,(192871:0.013999,(80991:0.005916,((161767:0.000735,80972:0.001471)node6388:0.006467,(80970:0.001469,(80973:0.001386,(80971:0,(367269:0.000735,96882:0.001471)node6392:0.000735)node6391:0.00082)node6390:0.003831)node6389:0.006625)node6387:0.002207)node6386:0.016981)node6385:0.01066)node6383:0.004172)node6382:0.003975)node6378:0,(152539:0.017788,181472:0.009813)node6393:0.029796)node6377:0.005429,(((((1607840:0.01622,293917:0.005652)node6398:0.034647,((129043:0.017127,(129035:0.018936,293994:0.013112)node6401:0.0042)node6400:0.009519,(143332:0.008028,(283373:0,(858497:0.005158,933979:0.001471)node6404:0.002207)node6403:0.00773)node6402:0.024281)node6399:0.005342)node6397:0.009217,(1231042:0.031415,((123683:0.008492,123685:0.027463)node6407:0.003282,30732:0.013056)node6406:0.016077)node6405:0.008979)node6396:0.00399,(((32458:0.007416,(1250792:0.001955,(120839:0.000501,(120830:0.002862,33519:0.001552)node6413:0.003261)node6412:0.001957)node6411:0.005818)node6410:0.044276,(126353:0.027407,(492020:0.02751,(492019:0.019612,(238744:0.004161,370629:0.00764)node6417:0.006886)node6416:0.009229)node6415:0.001852)node6414:0.004627)node6409:0.003104,((52581:0.036488,(105023:0.063167,308057:0.117636)node6420:0.020466)node6419:0.017616,((57950:0.021981,(28745:0.004405,(28743:0,(28742:0.003681,77115:0.004419)node6425:0)node6424:0.006986)node6423:0.009333)node6422:0.00104,((28762:0.032119,((34781:0.006512,34782:0.001596)node6429:0.004143,(54267:0.00903,(34779:0.000861,8078:0.001359)node6431:0.004236)node6430:0.001893)node6428:0.036981)node6427:0.001911,((48698:0.009605,8081:0.021252)node6433:0.026557,(68464:0.029901,((33528:0.00407,37273:0.001105)node6436:0.027895,(32473:0.002303,(8083:0.003583,8084:0.008218)node6438:0.004553)node6437:0.025457)node6435:0.012692)node6434:0.005066)node6432:0.021758)node6426:0.006071)node6421:0.001106)node6418:0.009617)node6408:0.000947)node6395:0.001709,((80772:0.017622,238224:0.025672)node6440:0.005721,(238220:0.015367,((50733:0.030756,(242820:0.038278,((74133:0.00442,(306559:0.000735,350779:0)node6447:0.00147)node6446:0.009608,((1758169:0.012262,74131:0.008919)node6449:0.02701,((1527459:0.000735,172540:0)node6451:0.008118,(61819:0.009599,(172535:0.005159,96998:0.005159)node6453:0.001471)node6452:0)node6450:0.002345)node6448:0.002121)node6445:0.004937)node6444:0.005512)node6443:0.015488,(32513:0.016291,(158773:0.005158,((50613:0.005157,((1569704:0.000735,47969:0.000735)node6459:0.002207,(40191:0.008858,(743960:0.001471,(371725:0.001471,(160745:0.005897,8128:0.002944)node6463:0.00147)node6462:0)node6461:0)node6460:0.000735)node6458:0)node6457:0,(8130:0.010343,(32507:0.006638,((244518:0.001839,(8148:0.00405,8150:0.00405)node6468:0)node6467:0.001838,(303518:0.019299,(8153:0.005158,((8154:0.002943,(286572:0.001471,((106582:0.000735,445506:0.000735)node6475:0.000735,(57303:0,(1075431:0,(205486:0.000735,526958:0.002207)node6478:0)node6477:0)node6476:0)node6474:0)node6473:0.001472)node6472:0.000735,((163638:0.005897,(120215:0,163623:0.001471)node6481:0.000735)node6480:0.002209,(311526:0.000735,(323800:0,((136868:0,316406:0)node6485:0,(1732171:0,(106584:0,137271:0)node6487:0)node6486:0)node6484:0)node6483:0)node6482:0.003681)node6479:0.001471)node6471:0.001471)node6470:0)node6469:0)node6466:0.005158)node6465:0.008121)node6464:0)node6456:0.001471)node6455:0.003701)node6454:0.00597)node6442:0.002913)node6441:0)node6439:0.00765)node6394:0.002341)node6376:0.002922)node6361:0.009636)node6278:0.001129,(((433667:0.002945,433668:0.00147)node6490:0.01626,((458610:0.046586,(163124:0.067568,(171196:0.019839,349659:0.009937)node6494:0.016885)node6493:0.040744)node6492:0.005209,(((183653:0.009257,(206143:0,(163126:0,697302:0)node6499:0)node6498:0.154313)node6497:0.007745,((215401:0.001685,(316143:0.000936,316144:0.008025)node6502:0.004864)node6501:0.009971,(235211:0.114283,(1649244:0.00573,316125:0.012205)node6504:0.009399)node6503:0.006395)node6500:0.006341)node6496:0.00945,(((1051621:0.004271,316150:0.004678)node6507:0.012941,473314:0.026454)node6506:0.003794,(((270544:0.034673,75034:0.018243)node6510:0.00481,(1219345:0.013928,((302046:0.003018,497160:0.014739)node6513:0.003803,(1219343:0.005692,443728:0.006477)node6514:0.001349)node6512:0.002875)node6511:0.012299)node6509:0.00204,((1262608:0.044984,(13662:0.005934,((1219347:0.025294,372798:0.020303)node6519:0.003765,(349644:0.107064,(1219339:0.076642,59946:0.005639)node6521:0.00501)node6520:0.002721)node6518:0.007896)node6517:0.002224)node6516:0.001565,(13537:0.012574,(372805:0.004419,(((13677:0.014088,(29150:0.002139,(13676:0.001471,338315:0.000735)node6528:0.000803)node6527:0.001536)node6526:0.051035,(13679:0.004896,((248137:0.022849,321164:0.006779)node6531:0.012338,(1238137:0,248138:0.000735)node6532:0.0117)node6530:0.00494)node6529:0.006306)node6525:0.005901,((8228:0.000735,(8226:0.000735,(13353:0.000735,217026:0.000735)node6536:0.000735)node6535:0.000735)node6534:0.003583,((8241:0.000735,(48169:0,(8236:0,8240:0)node6540:0)node6539:0)node6538:0,(8242:0.000735,(48168:0.000735,(8235:0,8238:0)node6543:0.001471)node6542:0)node6541:0.000735)node6537:0.003021)node6533:0)node6524:0.000833)node6523:0)node6522:0.005207)node6515:0.00347)node6508:0)node6505:0.005517)node6495:0.012715)node6491:0.0162)node6489:0.00563,(((1735696:0.030387,((1630944:0.040533,184434:0.03255)node6548:0.011021,(270576:0.036078,(91747:0.030904,((160734:0.024813,327818:0.01653)node6552:0.020371,((300415:0.007376,334915:0)node6554:0.01333,((327776:0.006232,((160708:0.00516,334913:0.002206)node6558:0.015223,(309930:0.00757,91743:0.005303)node6559:0)node6557:0)node6556:0.008777,((327809:0.01321,(232417:0.008118,327774:0.002945)node6562:0.00158)node6561:0.002321,(304459:0.010501,(160702:0.006136,((310571:0.019299,((1074816:0.002944,293821:0.000734)node6568:0.005897,(327779:0.004302,(162300:0.005896,(1104567:0,94232:0)node6571:0)node6570:0.008055)node6569:0.000914)node6567:0)node6566:0.000975,((306583:0.009604,327770:0.005899)node6573:0.00216,((300413:0.000735,323802:0.000735)node6575:0.006686,((1167616:0.003251,(308562:0.006333,308564:0.001037)node6578:0.001798)node6577:0.007353,((215346:0.003832,(160715:0.006848,203261:0.002735)node6581:0.008121)node6580:0.002038,(309922:0.015359,((152218:0.003464,327828:0.006116)node6584:0.00147,(309926:0.007125,(215347:0.002979,428845:0.006603)node6586:0.001688)node6585:0.000769)node6583:0.004668)node6582:0.002918)node6579:0)node6576:0.004503)node6574:0.00147)node6572:0.002014)node6565:0)node6564:0.006515)node6563:0.006822)node6560:0.003504)node6555:0.004341)node6553:0.004689)node6551:0.011391)node6550:0.004814)node6549:0.004076)node6547:0.003722)node6546:0.000868,(((270568:0.062579,(36187:0.019204,52237:0.008802)node6590:0.067189)node6589:0.015824,((163822:0.009714,54341:0.009917)node6592:0.003715,((283036:0.01981,283035:0.004372)node6594:0.002308,(57865:0.006057,(8168:0.002249,(210850:0.006595,8167:0.001512)node6597:0.002946)node6596:0.004958)node6595:0.000401)node6593:0.002777)node6591:0.005908)node6588:0.003833,((51996:0.041887,((163120:0.030534,(185883:0.000735,185886:0.001471)node6602:0.008918)node6601:0.007193,((143344:0,394686:0)node6604:0.005405,((201708:0.000735,214483:0.002207)node6606:0.000735,(214487:0.008858,(201710:0.000735,(201705:0.0178,((290523:0,290524:0.007376)node6611:0,((201703:0.002944,214486:0.005158)node6613:0.000735,(201709:0,(105747:0.006636,(160818:0.005157,160819:0.002207)node6616:0)node6615:0)node6614:0)node6612:0.000735)node6610:0)node6609:0.000735)node6608:0.000735)node6607:0)node6605:0.005071)node6603:0.009585)node6600:0.003295)node6599:0.001983,(181455:0.011037,((229290:0.004416,270543:0.006642)node6619:0.038303,(((283025:0.008139,(980417:0.010233,(181467:0.013916,8204:0.004164)node6624:0.003959)node6623:0.000958)node6622:0.003212,(166256:0.012186,((149088:0.009923,240152:0.042511)node6627:0,((161456:0.008827,206126:0.082051)node6629:0.002178,((240154:0.011571,240156:0.017638)node6631:0.002949,((1480063:0.002207,1483110:0.00886)node6633:0.002945,(1480062:0.000735,((1480064:0.003682,300318:0.005898)node6636:0.000734,(134920:0.000735,497904:0.004419)node6637:0.001471)node6635:0.000735)node6634:0)node6632:0.002634)node6630:0.002946)node6628:0.00769)node6626:0.00338)node6625:0.014232)node6621:0.003119,((225387:0.015985,((175282:0.02372,192379:0.008588)node6641:0.004914,(192377:0.000735,(192376:0.002207,72450:0)node6643:0)node6642:0.002238)node6640:0.007342)node6639:0.002985,((148607:0.007408,181459:0.045151)node6645:0.001604,(980419:0.010251,((304258:0.088432,(980326:0.006581,980331:0.00448)node6649:0.002361)node6648:0,(290630:0.005901,(1382205:0.008122,((147208:0.00886,157167:0.003682)node6653:0.00147,((182643:0.004419,290628:0.000735)node6655:0.002207,(137881:0.002207,1530446:0.006636)node6656:0)node6654:0)node6652:0.000732)node6651:0.000735)node6650:0.002832)node6647:0)node6646:0.002908)node6644:0.001886)node6638:0.016471)node6620:0.003957)node6618:0.004154)node6617:0.00348)node6598:0.005404)node6587:0.005034)node6545:0.003494,(((((1266862:0.000735,184215:0)node6661:0.002946,(215382:0.002207,476914:0)node6662:0.001468)node6660:0.029885,(1605466:0.047761,((241275:0.030313,626239:0.036893)node6665:0.006661,(((356780:0.027301,98377:0.017223)node6668:0.002888,(317483:0.004052,(147232:0.024578,(215378:0.014493,217853:0.013956)node6671:0.013433)node6670:0.002049)node6669:0.013523)node6667:0.00363,(423481:0.025585,(241271:0.032555,(126671:0.004205,(247629:0.002819,(242806:0.004419,(242802:0.005896,247628:0.006636)node6677:0)node6676:0.00307)node6675:0.004191)node6674:0.019745)node6673:0.004288)node6672:0.0044)node6666:0.005149)node6664:0)node6663:0.003412)node6659:0.005031,(((215370:0.02207,215373:0.027327)node6680:0.013277,(274805:0.001468,82899:0.003684)node6681:0.023421)node6679:0.00385,(((603451:0.015275,(163144:0.008962,(163149:0.022239,(163139:0.006354,163141:0.00915)node6687:0.004405)node6686:0.002797)node6685:0.001831)node6684:0.001478,((163134:0.006397,163135:0.004033)node6689:0.014178,(163137:0.009077,(163131:0.004964,(270585:0.005106,443752:0.023401)node6692:0.00393)node6691:0.02718)node6690:0.0055)node6688:0.003016)node6683:0.002106,((((270588:0.049324,(135754:0.006539,135755:0.012974)node6697:0.039809)node6696:0.007782,(135760:0.002015,(135759:0.002216,135761:0.005888)node6699:0.000942)node6698:0.058877)node6695:0.010202,((135764:0.017968,135765:0.010671)node6701:0.003492,(135752:0.03506,135773:0.020322)node6702:0.007979)node6700:0.002127)node6694:0.014088,(45783:0.035786,(((71674:0.009746,71679:0.005296)node6706:0.033383,(8182:0.012225,((147949:0.002207,(225391:0.000735,489037:0.009601)node6710:0.001471)node6709:0.002182,(201691:0.009209,(13106:0.006367,270329:0.001739)node6712:0.002482)node6711:0.007523)node6708:0.001417)node6707:0.005767)node6705:0.008094,((1002181:0.002439,(228251:0.004819,215345:0.006382)node6715:0.011459)node6714:0,((358390:0.00243,(358392:0.001471,(1443078:0,228252:0)node6719:0.001471)node6718:0.000512)node6717:0.00148,(358388:0.002934,((119488:0,1443077:0.000735)node6722:0.001471,(1550065:0.000735,(1551541:0.002208,214812:0.008118)node6724:0.000734)node6723:0)node6721:0.000745)node6720:0.00243)node6716:0)node6713:0.005609)node6704:0.003298)node6703:0.004561)node6693:0.001315)node6682:0.003297)node6678:0)node6658:0.006735,(((223795:0.037596,390340:0.029117)node6727:0.007782,(315492:0.042466,(490309:0.005567,(270564:0.012692,(257889:0,(257887:0,334885:0.003681)node6732:0.002207)node6731:0.00638)node6730:0.001049)node6729:0.00979)node6728:0.008757)node6726:0.00487,((215361:0.052108,(109905:0.041767,215362:0.033713)node6735:0.013872)node6734:0.026007,((455453:0.012367,(334891:0,75032:0.004419)node6738:0.016873)node6737:0.022599,((((360507:0.016514,(556049:0,(360509:0.015559,(360510:0.001918,1010711:0.003524)node6745:0.001919)node6744:0.000734)node6743:0.024176)node6742:0.008335,(334896:0.010323,((406531:0,((215396:0.000735,92439:0.000735)node6750:0,(175429:0.000735,(225757:0.002207,75042:0.002207)node6752:0.003681)node6751:0)node6749:0)node6748:0.012607,(181464:0.006697,(106585:0.014322,((119694:0.003458,181466:0.003458)node6756:0.002653,(455479:0.000735,((273455:0.015559,290247:0.00147)node6759:0.002208,(520515:0.000735,((396787:0,(218797:0.009605,232192:0.006638)node6763:0.005898)node6762:0,(215356:0,(211834:0.002944,232193:0.008119)node6765:0.00147)node6764:0.001471)node6761:0.001471)node6760:0.002207)node6758:0)node6757:0)node6755:0.007582)node6754:0.003231)node6753:0.003739)node6747:0.003354)node6746:0.002725)node6741:0.003024,(((1206906:0.020801,(545417:0.002965,(270562:0.004402,545418:0.001488)node6770:0.00368)node6769:0.031554)node6768:0.027213,((1055099:0.008009,43258:0.016182)node6772:0.006032,(1535408:0.010344,435225:0.030808)node6773:0.014249)node6771:0.021435)node6767:0.008425,((34816:0.012333,(13489:0.006367,94946:0.017599)node6776:0.013932)node6775:0.027637,(((143339:0.037697,206100:0.065436)node6779:0.005215,(360505:0.15669,687869:0.013623)node6780:0.029081)node6778:0.00304,(75038:0.061432,(((270612:0.181464,(270572:0.02799,443711:0.02374)node6785:0.050151)node6784:0.020141,(448029:0.00589,(76340:0.012493,((240162:0.009553,(912804:0.005655,((215358:0.027177,334908:0.025072)node6792:0,(240159:0.021788,240160:0.025072)node6793:0)node6791:0.023719)node6790:0.003977)node6789:0.003381,((240163:0.023217,(435234:0.033288,(1302737:0.018618,240165:0.02036)node6797:0.036768)node6796:0.018116)node6795:0.006496,335060:0.015106)node6794:0.001238)node6788:0.008353)node6787:0.00039)node6786:0.033502)node6783:0.010702,(((109711:0.023852,109715:0.012161)node6800:0.01208,(272785:0.015339,(1633020:0.004358,215363:0.006117)node6802:0.009488)node6801:0.020428)node6799:0.00693,((109741:0.007841,((1366890:0.022405,272797:0.005564)node6806:0.002206,(75024:0.001589,(1366891:0,272788:0)node6808:0.002825)node6807:0.003134)node6805:0.00856)node6804:0.003723,((110272:0.008556,(1003686:0.001322,(1680563:0.001471,1701550:0.003681)node6812:0.000883)node6811:0.00754)node6810:0.003225,((1156109:0.002249,(109912:0.005853,(109923:0,1680712:0.000735)node6816:0.003726)node6815:0)node6814:0,(1474813:0.002249,((1474818:0.012346,((109725:0,586787:0.000735)node6821:0.000979,(1489734:0.002945,586788:0.00147)node6822:0.011657)node6820:0.005546)node6819:0.004132,((109727:0.001471,367072:0)node6824:0.004148,(586789:0.003889,(586785:0.005296,(1474814:0,586790:0.000735)node6827:0.006305)node6826:0.000964)node6825:0.004612)node6823:0.014245)node6818:0.00708)node6817:0)node6813:0.007183)node6809:0.002998)node6803:0.018238)node6798:0.034779)node6782:0.007624)node6781:0.009554)node6777:0.000907)node6774:0.003284)node6766:0.00479)node6740:0,(((182659:0.019524,384591:0.016445)node6830:0.005637,((445358:0.002207,450225:0)node6832:0.056713,(98823:0.017035,((98819:0.004859,(182642:0.01247,72011:0.022286)node6836:0.001994)node6835:0.008458,(119711:0.010455,(255644:0.008426,(143350:0.01288,63415:0.007232)node6839:0.0022)node6838:0.00262)node6837:0.016677)node6834:0.005107)node6833:0.034827)node6831:0.013438)node6829:0.004526,(((412661:0.060248,(314249:0.060556,(30790:0.008628,8073:0.004831)node6844:0.021411)node6843:0.015876)node6842:0.019399,((181417:0.006739,(181418:0,242967:0.002207)node6847:0.00291)node6846:0.067204,(412625:0.057314,((181422:0.055682,(242958:0.018403,412649:0.024955)node6851:0.015213)node6850:0.007857,(412659:0.109467,((412642:0.023393,412653:0.106588)node6854:0.011516,(412658:0.025418,((412633:0.001472,412635:0.00147)node6857:0.011474,((181425:0.001277,242962:0.007573)node6859:0.010173,(412656:0.002325,412657:0.002089)node6860:0.015191)node6858:0.003642)node6856:0.009571)node6855:0.004477)node6853:0.002087)node6852:0.002262)node6849:0.010881)node6848:0.005752)node6845:0.004137)node6841:0.004189,((75044:0.008445,(75026:0.011088,(238060:0.004577,((459747:0.00147,483362:0.002207)node6866:0.01215,(175439:0.003324,75030:0.002108)node6867:0.005489)node6865:0.001299)node6864:0.000918)node6863:0.001536)node6862:0.002815,(300227:0.009835,(((392897:0.007464,(181478:0.008739,(245705:0.005066,((303687:0.007378,303691:0.003682)node6875:0.002928,((303689:0.005158,392900:0.003682)node6877:0.00221,((392899:0.002947,392902:0.005155)node6879:0.001471,(392903:0.00198,(303701:0.000735,388625:0.001471)node6881:0.007312)node6880:0.001027)node6878:0)node6876:0.001535)node6874:0.000776)node6873:0.0015)node6872:0.002283)node6871:0.010965,((303724:0.016692,392929:0.026632)node6883:0.068811,((303710:0.003682,479862:0.001471)node6885:0.003682,((392927:0,(392913:0.008233,((392921:0.003686,392923:0.00294)node6890:0.002609,(392910:0.005571,(143348:0.059148,(303718:0.008688,(392911:0.00834,(392925:0.067679,392931:0.068885)node6895:0.016227)node6894:0.003584)node6893:0.009966)node6892:0.00675)node6891:0.002366)node6889:0.002657)node6888:0.003568)node6887:0.000735,((1003697:0.036116,245707:0.008807)node6897:0.011683,((303726:0.003539,(392933:0.000735,(392908:0.001471,392920:0.002207)node6901:0.000735)node6900:0.000917)node6899:0.012501,(392919:0.002207,(325629:0.001471,(1517472:0.000735,435215:0)node6904:0.000735)node6903:0.001471)node6902:0.005939)node6898:0.004587)node6896:0.001383)node6886:0.002209)node6884:0.007257)node6882:0.008832)node6870:0.015465,(((245701:0.015678,384593:0.012221)node6907:0.027857,((384597:0.001636,388627:0.008019)node6909:0.013694,(319757:0.003694,384598:0.012566)node6910:0.007377)node6908:0.009128)node6906:0.001592,((215407:0.009143,(223211:0.001901,94237:0.00325)node6913:0.007113)node6912:0.013501,((245703:0.008642,384595:0.006972)node6915:0.049878,((229062:0.008468,388628:0.00729)node6917:0.019317,((303751:0.057474,(303746:0.012195,((862797:0.003726,(303748:0.00626,(478964:0.004949,862791:0.004048)node6924:0.006478)node6923:0.002761)node6922:0.007208,(862805:0.011029,(177060:0.001092,((176188:0.000735,277992:0.000735)node6928:0.000735,(119041:0.002207,((301270:0.002207,309541:0)node6931:0.003681,((204816:0.00442,433686:0.002944)node6933:0.000735,((433684:0.0096,(176185:0,31033:0.003681)node6936:0)node6935:0.001471,((478957:0.005896,98921:0)node6938:0.000735,(176187:0.003681,(204815:0.002207,(229060:0.000735,277993:0)node6941:0)node6940:0.001471)node6939:0.000735)node6937:0.000735)node6934:0.000735)node6932:0.000735)node6930:0)node6929:0.000735)node6927:0.00185)node6926:0.001909)node6925:0.006163)node6921:0.00668)node6920:0.007675)node6919:0.010297,(862799:0.062416,(((500395:0.012943,862789:0.010848)node6945:0.011661,(303753:0.001131,862794:0.005499)node6946:0.010306)node6944:0.002073,((862801:0.032063,(300222:0.003537,(264149:0.005318,300221:0.003522)node6950:0.002204)node6949:0.003713)node6948:0.001286,((862803:0.037941,(223139:0.064956,(264151:0.00221,(223152:0.001401,264150:0.000805)node6955:0.000802)node6954:0.003021)node6953:0.002799)node6952:0.009966,(((591948:0.115277,(300230:0.048802,862792:0.009495)node6959:0.015972)node6958:0.005751,(99884:0.018411,(544680:0.00367,94908:0.008979)node6961:0.015881)node6960:0.002504)node6957:0.002136,(((500393:0.01125,679668:0.006786)node6964:0.035547,(229059:0.033101,(862788:0.008297,(168377:0,722567:0.004419)node6967:0.005732)node6966:0.007531)node6965:0.000815)node6963:0.00325,((1329244:0.023958,229057:0.013781)node6969:0.009681,(204814:0.04614,(229056:0.014783,(204818:0.002988,(435151:0.007161,(206128:0.016261,546522:0.010883)node6974:0.003624)node6973:0.002185)node6972:0.012747)node6971:0.008314)node6970:0.0145)node6968:0.004466)node6962:0.004273)node6956:0.001125)node6951:0.001454)node6947:0.003519)node6943:0.007471)node6942:0.002849)node6918:0.021826)node6916:0.009627)node6914:0.005554)node6911:0.004338)node6905:0.003302)node6869:0)node6868:0.000777)node6861:0.001847)node6840:0.001625)node6828:0.004442)node6739:0.001353)node6736:0.001988)node6733:0.000816)node6725:0.001238)node6657:0.002193)node6544:0)node6488:0.011073)node6277:0.003259)node6206:0.004354)node6173:0.004002)node6167:0.002282)node6141:0)node6109:0)node6106:0.003562)node6098:0.00181)node6096:0.004737)node6080:0.001699)node6023:0.009096)node5383:0.005989)node5358:0.001852)node5294:0.017643)node5289:0.003512)node5272:0.022008)node5270:0.008947)node3723:0.019025)node3610:0.138309)node3597:0.050934,((169306:0.200194,(((153282:0.014217,296134:0.019761)node6979:0.039965,((61693:0.034664,(6625:0.039352,256136:0.026838)node6982:0.00871)node6981:0.009583,1051066:0.060809)node6980:0.025657)node6978:0.071791,515817:0.10739)node6977:0.128391)node6976:0.075911,(((((((84335:0.291019,((27405:0.053371,((576631:0.038327,(576674:0.07555,1519029:0.050918)node6994:0.018265)node6993:0.044147,((1566627:0.069377,496076:0.096064)node6996:0.018929,((((1562906:0.016943,(95603:0.008509,(168195:0.002606,95602:0.00402)node7002:0.004491)node7001:0.015446)node7000:0.029097,(1036995:0.034174,307936:0.020136)node7003:0.023104)node6999:0.009763,(516892:0.061828,(373423:0.028711,652466:0.02873)node7005:0.02566)node7004:0.012952)node6998:0.034344,((1767047:0.057695,290333:0.053683)node7007:0.062818,((1131899:0.013059,728235:0.013173)node7009:0.040312,((557237:0.047744,(85552:0.024579,65693:0.01601)node7012:0.044467)node7011:0.020737,1511595:0.108989)node7010:0.012791)node7008:0.014984)node7006:0.012834)node6997:0.03864)node6995:0.011402)node6992:0.033318)node6991:0.05285,1041811:0.306316)node6990:0.024325)node6989:0.02573,(58777:0.015413,89892:0.010873)node7013:0.120309)node6988:0.015157,1519145:0.361604)node6987:0.009539,((((299218:0.119058,518099:0.116877)node7017:0.056178,((459531:0.134036,89055:0.110457)node7019:0.034851,(((((948611:0.156365,172808:0.062659)node7024:0.015842,(((290412:0.087731,36166:0.061837)node7027:0.013524,((991131:0.1209,(127406:0.011548,(198433:0.018038,(127404:0.020248,127405:0.007877)node7032:0.012917)node7031:0.00517)node7030:0.053627)node7029:0.019722,((34676:0.002982,((69364:0.005896,(115424:0.003549,318703:0.001)node7037:0.003552)node7036:0.001506,81419:0.005121)node7035:0)node7034:0.00366,(7373:0.016404,(195107:0.003708,(13632:0.003657,186148:0.007401)node7040:0)node7039:0.002196)node7038:0.003045)node7033:0.045147)node7028:0.015501)node7026:0.038347,(1111055:0.105665,(113505:0.061473,319348:0.049015)node7042:0.063813)node7041:0.018154)node7025:0.024051)node7023:0.012162,(((146496:0.065947,(560959:0.047778,1701416:0.07794)node7046:0.028303)node7045:0.048415,(173823:0.072346,1204440:0.07406)node7047:0.024637)node7044:0.008276,(((928821:0.045744,(1209665:0.061096,7130:0.057302)node7051:0.024568)node7050:0.067702,((211228:0.033987,(1001283:0.055897,222804:0.04977)node7054:0.024346)node7053:0.156027,7446:0.288531)node7052:0.119199)node7049:0.049271,((528226:0.076991,658857:0.063305)node7056:0.039052,((272071:0.089507,(((1143114:0.093363,(878090:0.050295,877884:0.040618)node7062:0.021582)node7061:0.015342,295644:0.111303)node7060:0.017185,347277:0.052207)node7059:0.030462)node7058:0.029295,((633874:0.099419,941254:0.080631)node7064:0.033659,(((1799505:0.102097,(157316:0.081556,(157325:0.04057,(192382:0.041011,217632:0.051885)node7070:0.02354)node7069:0.024878)node7068:0.022805)node7067:0.027396,715812:0.137746)node7066:0.012488,(354439:0.092182,1247388:0.132324)node7071:0.078955)node7065:0.028152)node7063:0.025236)node7057:0.046049)node7055:0.017377)node7048:0.034071)node7043:0.011735)node7022:0.011375,609060:0.087622)node7021:0.02011,((1091408:0.247335,((552514:0.07182,((948396:0.115084,(948356:0.051197,948400:0.086432)node7078:0.008939)node7077:0.018792,(441219:0.036921,(420844:0.011936,420845:0.028933)node7080:0.024473)node7079:0.035045)node7076:0.016966)node7075:0.028522,((997599:0.062034,((((334752:0.0124,990262:0.032735)node7086:0.002451,670319:0.013788)node7085:0.0107,((165482:0.018013,227580:0.054098)node7088:0.023531,((1257154:0.020834,990260:0.045238)node7090:0.01013,227627:0.048377)node7089:0.00463)node7087:0.004624)node7084:0.013317,(369698:0.030276,58560:0.014485)node7091:0.01471)node7083:0.006825)node7082:0.023073,((290713:0.012084,267459:0.013329)node7093:0.037283,(267434:0.023163,(244712:0.027283,267432:0.042151)node7095:0.011621)node7094:0.034072)node7092:0.028698)node7081:0.132716)node7074:0.009071)node7073:0.011839,((((1249914:0.117641,280162:0.102988)node7099:0.038973,(575841:0.093904,280203:0.096269)node7100:0.024935)node7098:0.034015,((((796621:0.121127,(452402:0.09722,1041165:0.091983)node7105:0.0344)node7104:0.031994,(236346:0.002951,(1471634:0.003674,323752:0.002214)node7107:0)node7106:0.125688)node7103:0.014523,1442416:0.122097)node7102:0.016653,(((498930:0.108978,1244200:0.072208)node7110:0.03419,498947:0.080357)node7109:0.018211,((286706:0.045679,(286707:0.043833,85310:0.048322)node7113:0.02152)node7112:0.044505,299257:0.101936)node7111:0.044033)node7108:0.042056)node7101:0.017664)node7097:0.02326,1492928:0.227753)node7096:0.111027)node7072:0.011096)node7020:0.03487)node7018:0.013651)node7016:0.026382,(211997:0.128743,383858:0.187693)node7114:0.071032)node7015:0.014349,(48706:0.093178,187623:0.105156)node7115:0.129459)node7014:0.017349)node6986:0.062271,1170231:0.208026)node6985:0.011539,6853:0.169129)node6984:0.032479,574546:0.221304)node6983:0.068688)node6975:0.055911)node3596:0.036719)node3559;
5. The “comb-like” tree ((((((((((((((((((((((((((((((((((((((((((((((((((((((((((((((((((((((((((((((((((((((((((((((((((((A0:1.0,A1:1.0)A2:1.0,A3:1.0)A4:1.0,A5:1.0)A6:1.0,A7:1.0)A8:1.0,A9:1.0)A10:1.0,A11:1.0)A12:1.0,A13:1.0)A14:1.0,A15:1.0)A16:1.0,A17:1.0)A18:1.0,A19:1.0)A20:1.0,A21:1.0)A22:1.0,A23:1.0)A24:1.0,A25:1.0)A26:1.0,A27:1.0)A28:1.0,A29:1.0)A30:1.0,A31:1.0)A32:1.0,A33:1.0)A34:1.0,A35:1.0)A36:1.0,A37:1.0)A38:1.0,A39:1.0)A40:1.0,A41:1.0)A42:1.0,A43:1.0)A44:1.0,A45:1.0)A46:1.0,A47:1.0)A48:1.0,A49:1.0)A50:1.0,A51:1.0)A52:1.0,A53:1.0)A54:1.0,A55:1.0)A56:1.0,A57:1.0)A58:1.0,A59:1.0)A60:1.0,A61:1.0)A62:1.0,A63:1.0)A64:1.0,A65:1.0)A66:1.0,A67:1.0)A68:1.0,A69:1.0)A70:1.0,A71:1.0)A72:1.0,A73:1.0)A74:1.0,A75:1.0)A76:1.0,A77:1.0)A78:1.0,A79:1.0)A80:1.0,A81:1.0)A82:1.0,A83:1.0)A84:1.0,A85:1.0)A86:1.0,A87:1.0)A88:1.0,A89:1.0)A90:1.0,A91:1.0)A92:1.0,A93:1.0)A94:1.0,A95:1.0)A96:1.0,A97:1.0)A98:1.0,A99:1.0)A100:1.0,A101:1.0)A102:1.0,A103:1.0)A104:1.0,A105:1.0)A106:1.0,A107:1.0)A108:1.0,A109:1.0)A110:1.0,A111:1.0)A112:1.0,A113:1.0)A114:1.0,A115:1.0)A116:1.0,A117:1.0)A118:1.0,A119:1.0)A120:1.0,A121:1.0)A122:1.0,A123:1.0)A124:1.0,A125:1.0)A126:1.0,A127:1.0)A128:1.0,A129:1.0)A130:1.0,A131:1.0)A132:1.0,A133:1.0)A134:1.0,A135:1.0)A136:1.0,A137:1.0)A138:1.0,A139:1.0)A140:1.0,A141:1.0)A142:1.0,A143:1.0)A144:1.0,A145:1.0)A146:1.0,A147:1.0)A148:1.0,A149:1.0)A150:1.0,A151:1.0)A152:1.0,A153:1.0)A154:1.0,A1T55:1.0)A156:1.0,A157:1.0)A158:1.0,A159:1.0)A160:1.0,A161:1.0)A162:1.0,A163:1.0)A164:1.0,A165:1.0)A166:1.0,A167:1.0)A168:1.0,A169:1.0)A170:1.0,A171:1.0)A172:1.0,A173:1.0)A174:1.0,A175:1.0)A176:1.0,A177:1.0)A178:1.0,A179:1.0)A180:1.0,A181:1.0)A182:1.0,A183:1.0)A184:1.0,A185:1.0)A186:1.0,A187:1.0)A188:1.0,A189:1.0)A190:1.0,A191:1.0)A192:1.0,A193:1.0)A194:1.0,A195:1.0)A196:1.0,A197:1.0)A198:1.0,A199:1.0)A200;
